# Supplementary material for: The impact of COVID-19 vaccination on patients with congenital heart disease in England: a case-control study
Source: Heart. 2024 Oct 11;110(23):e324470. doi: 10.1136/heartjnl-2024-324470 (PMC11671934; doi:10.1136/heartjnl-2024-324470)
Supplement: online supplemental table 1 [file heartjnl-110-23-s002.xlsx]

## Sheet: Table 1A
code	description	pheno_description	pheno_abbrev	esc_complexity	code_position (in hospital datasets)	code_system
Q252	Atresia of aorta	aortic valve atresia/aplasia	AAP	Severe	All	ICD-10
Q205	Discordant atrioventricular connection	atrioventricular septal defect	AVSD	Moderate	All	ICD-10
Q212	Atrioventricular septal defect	atrioventricular septal defect	AVSD	Moderate	All	ICD-10
Q230	Congenital stenosis of aortic valve	aortic stenosis	AS	Mild	All	ICD-10
Q231	Congenital insufficiency of aortic valve	aortic regurgitation	AR	Mild	All	ICD-10
Q253	Stenosis of aorta	coarctation of aorta	COA	Moderate	All	ICD-10
Q200	Common arterial trunk	common arterial trunk	CAT	Severe	All	ICD-10
Q206	Isomerism of atrial appendages	general classification	CHD	Severe	All	ICD-10
Q208	Other congenital malformations of cardiac chambers and connections	general classification	CHD	Mild	All	ICD-10
Q209	Congenital malformation of cardiac chambers and connections, unspecified	general classification	CHD	Mild	All	ICD-10
Q240	Dextrocardia	general classification	CHD	Mild	All	ICD-10
Q242	Cor triatriatum	general classification	CHD	Mild	All	ICD-10
Q245	Malformation of coronary vessels	general classification	CHD	Mild	All	ICD-10
Q248	Other specified congenital malformations of heart	general classification	CHD	Mild	All	ICD-10
Q249	Congenital malformation of the heart, unspecified	general classification	CHD	Mild	All	ICD-10
Q251	Coarctation of aorta	coarctation of aorta	COA	Moderate	All	ICD-10
Q204	Double inlet ventricle	double inlet ventricle	DIV	Severe	All	ICD-10
Q202	Double outlet left ventricle	double outlet left ventricle	DOLV	Severe	All	ICD-10
Q201	Double outlet right ventricle	double outlet right ventricle	DORV	Severe	All	ICD-10
Q225	Ebstein's anomaly	ebstein anomaly	EBS	Moderate	All	ICD-10
Q234	Hypoplastic left heart syndrome	hypoplastic left heart	HLH	Severe	All	ICD-10
Q226	Hypoplastic right heart syndrome	hypoplastic right heart	HRH	Severe	All	ICD-10
Q233	Congenital mitral insufficiency	mitral regurgitation	MR	Mild	All	ICD-10
Q232	Congenital mitral stenosis	mitral regurgitation	MS	Mild	All	ICD-10
Q254	Other congenital malformations of aorta	other anomalies of the thoracic aorta	OATA	Moderate	All	ICD-10
Q223	Other congenital malformations of pulmonary valve	other valve defect	OVD	Mild	All	ICD-10
Q228	Other congenital malformations of tricuspid valve	other valve defect	OVD	Moderate	All	ICD-10
Q229	Congenital malformation of tricuspid valve, unspecified	other valve defect	OVD	Moderate	All	ICD-10
Q238	Other congenital malformations of aortic and mitral valves	other valve defect	OVD	Mild	All	ICD-10
Q239	Congenital malformation of aortic and mitral valves, unspecified	other valve defect	OVD	Mild	All	ICD-10
Q255	Atresia of pulmonary artery	pulmonary artery atresia	PAAT	Severe	All	ICD-10
Q256	Stenosis of pulmonary artery	pulmonary artery malformation	PAM	Moderate	All	ICD-10
Q257	Other congenital malformations of pulmonary artery	pulmonary artery malformation	PAM	Moderate	All	ICD-10
Q250	Patent ductus arteriosus	patent ductus arteriosus	PDA	Mild	All	ICD-10
Q221	Congenital pulmonary valve stenosis	pulmonary stenosis	PS	Moderate	All	ICD-10
Q222	Congenital pulmonary valve insufficiency	pulmonary stenosis	PS	Moderate	All	ICD-10
Q243	Pulmonary infundibular stenosis	pulmonary stenosis	PS	Moderate	All	ICD-10
I370	Pulmonary valve stenosis	pulmonary stenosis	PS	Moderate	All	ICD-10
Q220	Pulmonary valve atresia	pulmonary valve agenesis/atresia	PVA	Severe	All	ICD-10
I37	Pulmonary valve disorders	pulmonary valve malformation	PVM	Moderate	All	ICD-10
I371	Pulmonary valve insufficiency	pulmonary valve malformation	PVM	Moderate	All	ICD-10
I372	Pulmonary valve stenosis with insufficiency	pulmonary valve malformation	PVM	Moderate	All	ICD-10
Q244	Congenital subaortic stenosis	subaortic stenosis	SAS	Moderate	All	ICD-10
Q214	Aortopulmonary septal defect	septal defect (unspecified)	SD	Moderate	All	ICD-10
Q218	Other congenital malformations of cardiac septa	septal defect (unspecified)	SD	Moderate	All	ICD-10
Q219	Congenital malformation of cardiac septum, unspecified	septal defect (unspecified)	SD	Moderate	All	ICD-10
Q224	Congenital tricuspid stenosis	tricuspid atresia	TAT	Severe	All	ICD-10
Q203	Discordant ventriculoarterial connection	transposition of the great arteries	TGA	Moderate	All	ICD-10
Q258	Other congenital malformations of great arteries	transposition of the great arteries	TGA	Moderate	All	ICD-10
Q259	Congenital malformation of great arteries, unspecified	transposition of the great arteries	TGA	Moderate	All	ICD-10
Q213	Tetralogy of Fallot	tetralogy of fallot	TOF	Moderate	All	ICD-10
Q210	Ventricular septal defect	ventricular septal defect	VSD	Mild	All	ICD-10
K094	K09.4 Repair of persistent ostium primum	atrial septal defect	ASD	Moderate	All	OPCS-4
K10	K10 Repair of defect of interatrial septum	atrial septal defect	ASD	Moderate	All	OPCS-4
K101	K10.1 Repair of defect of interatrial septum using prosthetic patch	atrial septal defect	ASD	Moderate	All	OPCS-4
K102	K10.2 Repair of defect of interatrial septum using pericardial patch	atrial septal defect	ASD	Moderate	All	OPCS-4
K103	K10.3 Repair of defect of interatrial septum using tissue graft NEC	atrial septal defect	ASD	Moderate	All	OPCS-4
K104	K10.4 Primary repair of defect of interatrial septum NEC	atrial septal defect	ASD	Moderate	All	OPCS-4
K105	K10.5 Revision of repair of defect of interatrial septum	atrial septal defect	ASD	Moderate	All	OPCS-4
K108	K10.8 Other specified repair of defect of interatrial septum	atrial septal defect	ASD	Moderate	All	OPCS-4
K109	K10.9 Unspecified repair of defect of interatrial septum	atrial septal defect	ASD	Moderate	All	OPCS-4
K133	Percutaneous transluminal repair of defect of interatrial septum using prosthesis	atrial septal defect	ASD	Moderate	All	OPCS-4
K134	Percutaneous transluminal repair of defect of interatrial septum NEC	atrial septal defect	ASD	Moderate	All	OPCS-4
K141	Open enlargement of defect of atrial septum	atrial septal defect	ASD	Moderate	All	OPCS-4
K163	Percutaneous transluminal atrial septum fenestration closure with prosthesis	atrial septal defect	ASD	Moderate	All	OPCS-4
K091	Repair of defect of atrioventricular septum using dual prosthetic patches	atrioventricular septal defect	AVSD	Moderate	All	OPCS-4
K092	Repair of defect of atrioventricular septum using prosthetic patch NEC	atrioventricular septal defect	AVSD	Moderate	All	OPCS-4
K093	Repair of defect of atrioventricular septum using tissue graft	atrioventricular septal defect	AVSD	Moderate	All	OPCS-4
K095	Primary repair of defect of atrioventricular septum NEC	atrioventricular septal defect	AVSD	Moderate	All	OPCS-4
K096	Revision of repair of defect of atrioventricular septum	atrioventricular septal defect	AVSD	Moderate	All	OPCS-4
K098	Other specified repair of defect of atrioventricular septum	atrioventricular septal defect	AVSD	Moderate	All	OPCS-4
K099	Unspecified repair of defect of atrioventricular septum	atrioventricular septal defect	AVSD	Moderate	All	OPCS-4
K296	Truncal valve repair	common arterial trunk	CAT	Severe	All	OPCS-4
K297	Replacement of truncal valve	common arterial trunk	CAT	Severe	All	OPCS-4
L011	Correction of persistent truncus arteriosus	common arterial trunk	CAT	Severe	All	OPCS-4
L012	Application of band to persistent truncus arteriosus	common arterial trunk	CAT	Severe	All	OPCS-4
L237	Repair of interrupted aortic arch	interrupted aortic arch	IAA	Severe	All	OPCS-4
K084	Repair of double outlet left ventricle	double outlet left ventricle	DOLV	Severe	All	OPCS-4
K081	Repair of double outlet right ventricle with intraventricular tunnel	double outlet right ventricle	DORV	Severe	All	OPCS-4
K082	Repair of Fallot-type double outlet right ventricle	double outlet right ventricle	DORV	Severe	All	OPCS-4
K083	Repair of double outlet right ventricle	double outlet right ventricle	DORV	Severe	All	OPCS-4
K242	Repair of double chambered right ventricle	double outlet right ventricle	DORV	Severe	All	OPCS-4
K088	Other specified repair of double outlet ventricle	double outlet ventricle	DOV	Severe	All	OPCS-4
K089	Unspecified repair of double outlet ventricle	double outlet ventricle	DOV	Severe	All	OPCS-4
K175	Biventricular repair of hypoplastic left heart syndrome	hypoplastic left heart	HLH	Severe	All	OPCS-4
L013	Repair of anomalous pulmonary artery origin from ascending aorta	pulmonary artery malformation	PAM	Moderate	All	OPCS-4
L014	Closure of aortopulmonary window	pulmonary artery malformation	PAM	Moderate	All	OPCS-4
K202	Correction of partial anomalous pulmonary venous drainage	anomalous pulmonary venous connection	PAVM	Moderate	All	OPCS-4
L021	Division of patent ductus arteriosus	patent ductus arteriosus	PDA	Mild	All	OPCS-4
L022	Ligature of patent ductus arteriosus	patent ductus arteriosus	PDA	Mild	All	OPCS-4
L023	Closure of patent ductus arteriosus NEC	patent ductus arteriosus	PDA	Mild	All	OPCS-4
L024	Revision of correction of patent ductus arteriosus	patent ductus arteriosus	PDA	Mild	All	OPCS-4
L028	Other specified open correction of patent ductus arteriosus	patent ductus arteriosus	PDA	Mild	All	OPCS-4
L029	Unspecified open correction of patent ductus arteriosus	patent ductus arteriosus	PDA	Mild	All	OPCS-4
L031	Percutaneous transluminal prosthetic occlusion of patent ductus arteriosus	patent ductus arteriosus	PDA	Mild	All	OPCS-4
K314	K31.4 Open pulmonary valvotomy	pulmonary stenosis	PS	Moderate	All	OPCS-4
K324	K32.4 Closed pulmonary valvotomy	pulmonary stenosis	PS	Mild	All	OPCS-4
K354	K35.4 Percutaneous transluminal pulmonary valvotomy	pulmonary stenosis	PS	Moderate	All	OPCS-4
K356	K35.6 Percutaneous transluminal pulmonary valve perforation and dilation	pulmonary valve agenesis/atresia	PVA	Moderate	All	OPCS-4
K241	Relief of right ventricular outflow tract obstruction	right ventricular outflow obstruction	RVOO	Moderate	All	OPCS-4
K373	K37.3 Repair of subaortic stenosis	subaortic stenosis	SAS	Moderate	All	OPCS-4
K121	Repair of defect of septum of heart using prosthetic patch NEC	septal defect (unspecified)	SD	Moderate	All	OPCS-4
K122	Repair of defect of septum of heart using pericardial patch NEC	septal defect (unspecified)	SD	Moderate	All	OPCS-4
K123	Repair of defect of septum of heart using tissue graft NEC	septal defect (unspecified)	SD	Moderate	All	OPCS-4
K124	Primary repair of defect of septum of heart NEC	septal defect (unspecified)	SD	Moderate	All	OPCS-4
K125	Revision of repair of septum of heart NEC	septal defect (unspecified)	SD	Moderate	All	OPCS-4
K128	Other specified repair of defect of unspecified septum of heart	septal defect (unspecified)	SD	Moderate	All	OPCS-4
K129	Unspecified repair of defect of unspecified septum of heart	septal defect (unspecified)	SD	Moderate	All	OPCS-4
K135	Percutaneous transluminal repair of defect of unspecified septum using prosthesis	septal defect (unspecified)	SD	Moderate	All	OPCS-4
K138	Other specified transluminal repair of defect of septum	septal defect (unspecified)	SD	Moderate	All	OPCS-4
K139	Unspecified transluminal repair of defect of septum	septal defect (unspecified)	SD	Moderate	All	OPCS-4
K148	Other specified other open operations on septum of heart	septal defect (unspecified)	SD	Moderate	All	OPCS-4
K149	Unspecified other open operations on septum of heart	septal defect (unspecified)	SD	Moderate	All	OPCS-4
K158	Other specified closed operations on septum of heart	septal defect (unspecified)	SD	Moderate	All	OPCS-4
K159	Unspecified closed operations on septum of heart	septal defect (unspecified)	SD	Moderate	All	OPCS-4
K168	Other specified other therapeutic transluminal operations on septum of heart	septal defect (unspecified)	SD	Moderate	All	OPCS-4
K169	Unspecified other therapeutic transluminal operations on septum of heart	septal defect (unspecified)	SD	Moderate	All	OPCS-4
K171	Total cavopulmonary connection with extracardiac inferior caval vein to pulmonary artery conduit	single ventricle	SV	Severe	All	OPCS-4
K172	Total cavopulmonary connection with lateral atrial tunnel	single ventricle	SV	Severe	All	OPCS-4
K173	Aortopulmonary reconstruction with systemic to pulmonary arterial shunt	single ventricle	SV	Severe	All	OPCS-4
K174	Aortopulmonary reconstruction with right ventricle to pulmonary arterial valveless conduit	single ventricle	SV	Severe	All	OPCS-4
K178	Other specified repair of univentricular heart	single ventricle	SV	Severe	All	OPCS-4
K179	Unspecified repair of univentricular heart	single ventricle	SV	Severe	All	OPCS-4
K374	Repair of supra-aortic stenosis	supravalvular aortic stenosis	SVAS	Moderate	All	OPCS-4
K071	Correction of total anomalous pulmonary venous connection to supracardiac vessel	total anomalous pulmonary venous connection	TAPVC	Moderate	All	OPCS-4
K072	Correction of total anomalous pulmonary venous connection to coronary sinus	total anomalous pulmonary venous connection	TAPVC	Moderate	All	OPCS-4
K073	Correction of total anomalous pulmonary venous connection to infradiaphragmatic vessel	total anomalous pulmonary venous connection	TAPVC	Moderate	All	OPCS-4
K078	Other specified correction of total anomalous pulmonary venous connection	total anomalous pulmonary venous connection	TAPVC	Moderate	All	OPCS-4
K079	Unspecified correction of total anomalous pulmonary venous connection	total anomalous pulmonary venous connection	TAPVC	Moderate	All	OPCS-4
K051	Reconstruction of atrium using atrial patch for transposition of great arteries	transposition of the great arteries	TGA	Moderate	All	OPCS-4
K052	Reconstruction of atrium using atrial wall for transposition of great arteries	transposition of the great arteries	TGA	Moderate	All	OPCS-4
K058	Other specified atrial inversion operations for transposition of great arteries	transposition of the great arteries	TGA	Moderate	All	OPCS-4
K059	Unspecified atrial inversion operations for transposition of great arteries	transposition of the great arteries	TGA	Moderate	All	OPCS-4
K061	Repositioning of transposed great arteries	transposition of the great arteries	TGA	Moderate	All	OPCS-4
K062	Left ventricle to aorta tunnel with right ventricle to pulmonary trunk direct anastomosis	transposition of the great arteries	TGA	Moderate	All	OPCS-4
K063	Left ventricle to aorta tunnel with right ventricle to pulmonary artery valved conduit	transposition of the great arteries	TGA	Moderate	All	OPCS-4
K064	Atrial inversion and repositioning of transposed great artery	transposition of the great arteries	TGA	Moderate	All	OPCS-4
K068	Other specified other repair of transposition of great arteries	transposition of the great arteries	TGA	Moderate	All	OPCS-4
K069	Unspecified other repair of transposition of great arteries	transposition of the great arteries	TGA	Moderate	All	OPCS-4
K041	Repair of tetralogy of Fallot using valved right ventricular outflow conduit	tetralogy of fallot	TOF	Moderate	All	OPCS-4
K042	Repair of tetralogy of Fallot using right ventricular outflow conduit NEC	tetralogy of fallot	TOF	Moderate	All	OPCS-4
K043	Repair of tetralogy of Fallot using transannular patch	tetralogy of fallot	TOF	Moderate	All	OPCS-4
K044	Revision of repair of tetralogy of Fallot	tetralogy of fallot	TOF	Moderate	All	OPCS-4
K045	Repair of tetralogy of Fallot with absent pulmonary valve	tetralogy of fallot	TOF	Moderate	All	OPCS-4
K046	Repair of Fallot-type pulmonary atresia with aortopulmonary collaterals	tetralogy of fallot	TOF	Moderate	All	OPCS-4
K048	Other specified repair of tetralogy of Fallot	tetralogy of fallot	TOF	Moderate	All	OPCS-4
K049	Unspecified repair of tetralogy of Fallot	tetralogy of fallot	TOF	Moderate	All	OPCS-4
K111	Repair of defect of interventricular septum using prosthetic patch	ventricular septal defect	VSD	Moderate	All	OPCS-4
K112	Repair of defect of interventricular septum using pericardial patch	ventricular septal defect	VSD	Moderate	All	OPCS-4
K113	Repair of defect of interventricular septum using tissue graft NEC	ventricular septal defect	VSD	Moderate	All	OPCS-4
K114	Primary repair of defect of interventricular septum NEC	ventricular septal defect	VSD	Moderate	All	OPCS-4
K115	Revision of repair of defect of interventricular septum	ventricular septal defect	VSD	Moderate	All	OPCS-4
K116	Repair of multiple interventricular septal defects	ventricular septal defect	VSD	Moderate	All	OPCS-4
K117	Repair of interventricular septal defect using intraoperative transluminal prosthesis	ventricular septal defect	VSD	Moderate	All	OPCS-4
K118	Other specified repair of defect of interventricular septum	ventricular septal defect	VSD	Moderate	All	OPCS-4
K119	Unspecified repair of defect of interventricular septum	ventricular septal defect	VSD	Moderate	All	OPCS-4
K131	Percutaneous transluminal repair of defect of interventricular septum using prosthesis	ventricular septal defect	VSD	Moderate	All	OPCS-4
K132	Percutaneous transluminal repair of defect of interventricular septum NEC	ventricular septal defect	VSD	Moderate	All	OPCS-4
51442005	Congenital atresia of aortic valve;Imperforate aortic valve;Aortic valve atresia	aortic valve atresia/aplasia	AAP	Severe	N/A	SNOMED
204433005	Congenital aplasia of aorta;Aplasia of aorta	aortic valve atresia/aplasia	AAP	Severe	N/A	SNOMED
28656008	Congenital aortic valve insufficiency NOS;Congenital insufficiency of aortic valve;Congenital aortic insufficiency;Congenital aortic regurgitation;"Congenital aortic valve insufficiency, unspecified";AR - Congenital aortic regurgitation	aortic regurgitation	AR	Mild	N/A	SNOMED
253706007	Anomalous origin of coronary artery from pulmonary arterial tree	anomalous origin of the right coronary artery from pulmonary artery	ARCAPA	Moderate	N/A	SNOMED
450302005	Anomalous origin of left anterior descending coronary artery from pulmonary artery	anomalous origin of the right coronary artery from pulmonary artery	ARCAPA	Moderate	N/A	SNOMED
129582000	Congenital coronary artery fistula to pulmonary artery	anomalous origin of the right coronary artery from pulmonary artery	ARCAPA	Moderate	N/A	SNOMED
450301003	Anomalous origin of left coronary artery from pulmonary artery	anomalous origin of the right coronary artery from pulmonary artery	ARCAPA	Moderate	N/A	SNOMED
459066006	Anomalous origin of accessory coronary artery from pulmonary artery	anomalous origin of the right coronary artery from pulmonary artery	ARCAPA	Moderate	N/A	SNOMED
449085001	Pulmonary artery connecting to coronary artery via collateral artery	anomalous origin of the right coronary artery from pulmonary artery	ARCAPA	Moderate	N/A	SNOMED
74218008	Anomalous origin of coronary artery from pulmonary trunk;Coronary artery from pulmonary trunk;Coronary artery arising from main pulmonary artery	anomalous origin of the right coronary artery from pulmonary artery	ARCAPA	Moderate	N/A	SNOMED
458039003	Anomalous origin of left circumflex coronary artery from pulmonary artery	anomalous origin of the right coronary artery from pulmonary artery	ARCAPA	Moderate	N/A	SNOMED
450300002	Anomalous origin of right coronary artery from pulmonary artery	anomalous origin of the right coronary artery from pulmonary artery	ARCAPA	Moderate	N/A	SNOMED
253707003	Anomalous origin of coronary artery from right pulmonary artery	anomalous origin of the right coronary artery from pulmonary artery	ARCAPA	Moderate	N/A	SNOMED
461088006	Cardiovascular abnormality due to anomalous origin of coronary artery from pulmonary artery	anomalous origin of the right coronary artery from pulmonary artery	ARCAPA	Moderate	N/A	SNOMED
253708008	Anomalous origin of coronary artery from left pulmonary artery	anomalous origin of the right coronary artery from pulmonary artery	ARCAPA	Moderate	N/A	SNOMED
461109004	Anomalous course of coronary artery anterior to pulmonary trunk and aorta	anomalous origin of the right coronary artery from pulmonary artery	ARCAPA	Moderate	N/A	SNOMED
460582006	Anomalous origin of left coronary artery and right coronary artery from pulmonary artery	anomalous origin of the right coronary artery from pulmonary artery	ARCAPA	Moderate	N/A	SNOMED
71523008	Repair of ostium secundum defect with prosthesis by open heart technique	atrial septal defect	ASD	Mild	N/A	SNOMED
23970008	Enlargement of atrial septal defect in repair of total anomalous pulmonary venous connection	atrial septal defect	ASD	Moderate	N/A	SNOMED
247394006	Insertion of King-Mills umbrella device for closure of septal defect;"Closure of atrial septal defect with umbrella device, King-Mills type"	atrial septal defect	ASD	Mild	N/A	SNOMED
7824000	Enlargement of pre-existing atrial septal defect	atrial septal defect	ASD	Mild	N/A	SNOMED
204315000	Atrial septal defect within oval fossa;Atrial septal defect of fossa ovalis;Fossa ovalis defect;ASD II - Secundum atrial septal defect;ASD2 - Secundum atrial septal defect;Ostium secundum defect;Secundum atrial septal defect;2 ASD - Secundum atrial septal defect;Ostium secundum type atrial septal defect	atrial septal defect	ASD	Mild	N/A	SNOMED
54109001	Repair of ostium secundum defect with tissue graft	atrial septal defect	ASD	Mild	N/A	SNOMED
698590007	History of closure of atrial septal defect using septal occluder device	atrial septal defect	ASD	Mild	N/A	SNOMED
442456000	Closure of atrial septal defect using septal occluder device	atrial septal defect	ASD	Mild	N/A	SNOMED
253371000	Atrial septal defect through coronary sinus orifice;"Atrial septal defect, coronary sinus type"	atrial septal defect	ASD	Mild	N/A	SNOMED
95268002	Sinus venosus defect;Sinus venosus atrial septal defect	atrial septal defect	ASD	Moderate	N/A	SNOMED
17718000	Persistent ostium primum;Persistent ostium primum;Ostium primum defect;Ostium primum type interauricular septal defect;Atrial septum primum defect	atrial septal defect	ASD	Moderate	N/A	SNOMED
53344002	Repair of ostium primum defect with prosthesis	atrial septal defect	ASD	Moderate	N/A	SNOMED
204318003	Persistent ostium secundum;Patent ostium secundum;Other specified ostium secundum atrial septal defect;Ostium secundum atrial septal defect NOS	atrial septal defect	ASD	Mild	N/A	SNOMED
34444003	Repair of ostium secundum defect	atrial septal defect	ASD	Mild	N/A	SNOMED
405752007	Congenital atrial septal defect	atrial septal defect	ASD	Mild	N/A	SNOMED
233007001	Closure of coronary sinus atrial septal defect	atrial septal defect	ASD	Mild	N/A	SNOMED
60732002	Atrial septal defect with endocardial cushion defect, partial type	atrial septal defect	ASD	Moderate	N/A	SNOMED
11748006	Repair of atrial septal defect with prosthesis by open heart technique	atrial septal defect	ASD	Mild	N/A	SNOMED
10870009	Repair of atrial septal defect in total repair of total anomalous pulmonary venous connection	atrial septal defect	ASD	Moderate	N/A	SNOMED
30123000	Percutan transluminal closure defect interatrial septum NEC;Transluminal prosthetic closure of atrial septal defect;Repair of atrial septal defect with prosthesis by closed heart technique;Percutaneous prosthetic closure of atrial septal defect	atrial septal defect	ASD	Mild	N/A	SNOMED
21526003	Repair of atrial septal defect with tissue graft;Closure of defect of interatrial septum using tissue graft	atrial septal defect	ASD	Mild	N/A	SNOMED
461092004	Spontaneous closure of residual atrial septal defect within oval fossa	atrial septal defect	ASD	Mild	N/A	SNOMED
429278003	History of repair of atrial septal defect;History of atrial septal defect repair	atrial septal defect	ASD	Mild	N/A	SNOMED
112811009	Closure of defect of interatrial septum;Atrioseptoplasty;Repair of atrial septum of heart;Repair of defect of atrial septum;Repair of atrial septal defect;Septal atrioplasty of heart;Atrioseptopexy;Repair of defect of interatrial septum;Correction of atrial septal defect;ASD - Repair of atrial septal defect;Closure of atrial septal defect	atrial septal defect	ASD	Mild	N/A	SNOMED
308854001	Entire ostium secundum	atrial septal defect	ASD	Mild	N/A	SNOMED
301130004	Atrial septal defect murmur	atrial septal defect	ASD	Mild	N/A	SNOMED
70142008	Other specified atrial septal defect;Interatrial septal defect NEC;Interatrial septal defect;ASD - Atrial septal defect;Atrial septal defect	atrial septal defect	ASD	Mild	N/A	SNOMED
818681000000000	Ostium secundum atrial septal defect resolved	atrial septal defect	ASD	Mild	N/A	SNOMED
174866007	Enlarge heart septal foramen;Open enlargement of defect of atrial septum;Open enlargement of atrial septal defect;ASD - Open enlargement of atrial septal defect	atrial septal defect	ASD	Mild	N/A	SNOMED
51087002	Repair of ostium primum defect with tissue graft	atrial septal defect	ASD	Moderate	N/A	SNOMED
233006005	Repair of coronary sinus atrial septal defect to create tunnel;Repair of unroofed coronary sinus to create tunnel	atrial septal defect	ASD	Mild	N/A	SNOMED
204319006	Lutembacher syndrome;Lutembacher's syndrome	atrial septal defect	ASD	Moderate	N/A	SNOMED
310442001	Closure of atrial septal defect using sutures	atrial septal defect	ASD	Mild	N/A	SNOMED
725145002	Atrial septal defect, atrioventricular conduction defect syndrome	atrial septal defect	ASD	Moderate	N/A	SNOMED
310443006	Closure of atrial septal defect using patch	atrial septal defect	ASD	Mild	N/A	SNOMED
46437007	Repair of ostium secundum defect with prosthesis by closed heart technique	atrial septal defect	ASD	Mild	N/A	SNOMED
253366007	Auricular septal defect NOS;Interauricular septal defect	atrial septal defect	ASD	Mild	N/A	SNOMED
310400003	Patching of coronary sinus atrial septal defect	atrial septal defect	ASD	Mild	N/A	SNOMED
24467006	Ostium secundum;Structure of ostium secundum	atrial septal defect	ASD	Mild	N/A	SNOMED
432114008	Fluoroscopic guidance for closure of atrial septal defect;Fluoroscopy guided closure of atrial septal defect;Closure of atrial septal defect using fluoroscopic guidance	atrial septal defect	ASD	Mild	N/A	SNOMED
449379004	Atrioventricular septal defect with ventricular component under inferior bridging leaflet with chords to crest ventricular septum	atrioventricular septal defect	AVSD	Moderate	N/A	SNOMED
449539009	Atrioventricular septal defect with atrioventricular valve regurgitation through right inferior bridging leaflet inferior mural commissure	atrioventricular septal defect	AVSD	Moderate	N/A	SNOMED
445002005	Atrioventricular septal defect with separate atrioventricular orifices	atrioventricular septal defect	AVSD	Moderate	N/A	SNOMED
253277003	Discordant atrioventricular connection	atrioventricular septal defect	AVSD	Moderate	N/A	SNOMED
448777006	Noncoapting atrioventricular valve leaflet in atrioventricular septal defect	atrioventricular septal defect	AVSD	Moderate	N/A	SNOMED
448183001	Atrioventricular septal defect with ventricular component and interchordal shunting under superior bridging leaflet	atrioventricular septal defect	AVSD	Moderate	N/A	SNOMED
253415001	Atrioventricular septal defect - isolated ventricular component;Partial atrioventricular septal defect with isolated ventricular component	atrioventricular septal defect	AVSD	Moderate	N/A	SNOMED
253278008	Ambiguous atrioventricular connection	atrioventricular septal defect	AVSD	Moderate	N/A	SNOMED
448182006	Atrioventricular septal defect with ventricular component and interchordal shunting under inferior bridging leaflet	atrioventricular septal defect	AVSD	Moderate	N/A	SNOMED
448331000	Atrioventricular septal defect with restrictive ventricular component	atrioventricular septal defect	AVSD	Moderate	N/A	SNOMED
699078008	Repair of atrioventricular septal defect with atrial and ventricular components;Repair of complete atrioventricular septal defect	atrioventricular septal defect	AVSD	Moderate	N/A	SNOMED
253422009	Atrioventricular septal defect - ventricular component under inferior bridging leaflet	atrioventricular septal defect	AVSD	Moderate	N/A	SNOMED
253438003	Common atrioventricular valve prolapse;Prolapse of atrioventricular valve leaflet in common atrioventricular junction;Prolapse of atrioventricular valve leaflet in atrioventricular septal defect	atrioventricular septal defect	AVSD	Moderate	N/A	SNOMED
445334007	Atrioventricular septal defect with additional muscular ventricular septal defect	atrioventricular septal defect	AVSD	Moderate	N/A	SNOMED
449537006	Atrioventricular septal defect with atrioventricular valve regurgitation through right anterosuperior inferior mural commissure	atrioventricular septal defect	AVSD	Moderate	N/A	SNOMED
448118003	Atrioventricular septal defect with atrial and ventricular components and separate atrioventricular valves	atrioventricular septal defect	AVSD	Moderate	N/A	SNOMED
737156006	Congenital anomaly of atrioventricular septum	atrioventricular septal defect	AVSD	Moderate	N/A	SNOMED
253440008	Accessory tissue on common atrioventricular valve leaflet;Accessory tissue on atrioventricular valve leaflet in common atrioventricular junction;Accessory tissue on atrioventricular valve leaflet in atrioventricular septal defect	atrioventricular septal defect	AVSD	Moderate	N/A	SNOMED
447777009	Spontaneous closure of ventricular component of atrioventricular septal defect	atrioventricular septal defect	AVSD	Moderate	N/A	SNOMED
471279005	Recurrent atrial component of atrioventricular septal defect after prior cardiovascular surgical procedure	atrioventricular septal defect	AVSD	Moderate	N/A	SNOMED
253414002	Atrioventricular septal defect and common atrioventricular junction;Atrioventricular septal defect;AVSD - Atrioventricular septal defect	atrioventricular septal defect	AVSD	Moderate	N/A	SNOMED
449538001	Atrioventricular septal defect with atrioventricular valve regurgitation through right anterosuperior superior bridging leaflet commissure	atrioventricular septal defect	AVSD	Moderate	N/A	SNOMED
459180002	Aneurysm of patch of atrioventricular septal defect	atrioventricular septal defect	AVSD	Moderate	N/A	SNOMED
253446002	Atrioventricular valve chordae in atrioventricular septal defect too long;Atrioventricular valve chordae in common atrioventricular junction too long;Common atrioventricular valve chordae too long	atrioventricular septal defect	AVSD	Moderate	N/A	SNOMED
253274005	Abnormal atrioventricular connection;AV - Abnormal atrioventricular connection	atrioventricular septal defect	AVSD	Moderate	N/A	SNOMED
449457008	Atrioventricular septal defect with atrioventricular valve regurgitation through left superior bridging leaflet lateral mural commissure	atrioventricular septal defect	AVSD	Moderate	N/A	SNOMED
253374008	Congenital abnormality of atrioventricular valves in atrioventricular septal defect	atrioventricular septal defect	AVSD	Moderate	N/A	SNOMED
253444004	Abnormality of common atrioventricular valve chords;Abnormality of atrioventricular valve chordae in atrioventricular septal defect;CT - Abnormality of common atrioventricular chordae tendinae;Abnormality of atrioventricular valve chordae in common atrioventricular junction;Abnormality of common atrioventricular valve chordae tendinae	atrioventricular septal defect	AVSD	Moderate	N/A	SNOMED
253428008	Abnormality of valve guarding common atrioventricular junction;Abnormality of common atrioventricular valve in atrioventricular septal defect;AVSD - Abnormality of common atrioventricular valve in atrioventricular septal defect;Common atrioventricular valvar abnormality	atrioventricular septal defect	AVSD	Moderate	N/A	SNOMED
253419007	Atrioventricular septal defect - Rastelli A;Atrioventricular septal defect with ventricular component under superior bridging leaflet with chords at crest ventricular septum	atrioventricular septal defect	AVSD	Moderate	N/A	SNOMED
448919005	Atrioventricular septal defect with ventricular component under superior bridging leaflet without chordal attachment to ventricular septal crest	atrioventricular septal defect	AVSD	Moderate	N/A	SNOMED
444961009	Atrioventricular septal defect with common atrioventricular orifice	atrioventricular septal defect	AVSD	Moderate	N/A	SNOMED
253416000	Atrioventricular septal defect: atrial and ventricular components;Complete atrioventricular septal defect	atrioventricular septal defect	AVSD	Moderate	N/A	SNOMED
449456004	Atrioventricular septal defect with atrioventricular valve regurgitation through left septal commissure	atrioventricular septal defect	AVSD	Moderate	N/A	SNOMED
448626007	Gelatinous atrioventricular valve leaflet in atrioventricular septal defect	atrioventricular septal defect	AVSD	Moderate	N/A	SNOMED
253447006	Common atrioventricular valve chordae to outlet septum;Atrioventricular valve chordae in common atrioventricular junction;Atrioventricular valve chordae to outlet septum in atrioventricular septal defect	atrioventricular septal defect	AVSD	Moderate	N/A	SNOMED
449383004	Congenital abnormality of atrioventricular valve papillary muscle in atrioventricular septal defect	atrioventricular septal defect	AVSD	Moderate	N/A	SNOMED
253373002	ASD1 - Primum atrial septal defect;ASD I - Primum atrial septal defect;Primum atrial septal defect;1 ASD - Primum atrial septal defect;Partial atrioventricular septal defect;Atrioventricular septal defect - isolated atrial component	atrioventricular septal defect	AVSD	Moderate	N/A	SNOMED
8703004	Repair of endocardial cushion defect with prosthesis	atrioventricular septal defect	AVSD	Moderate	N/A	SNOMED
448814004	Spontaneous closure of atrial component of atrioventricular septal defect	atrioventricular septal defect	AVSD	Moderate	N/A	SNOMED
253445003	Common atrioventricular valve chordae too short;Atrioventricular valve chordae in common atrioventricular junction too short;Atrioventricular valve chordae in atrioventricular septal defect too short	atrioventricular septal defect	AVSD	Moderate	N/A	SNOMED
448836001	Thickened atrioventricular valve leaflet in atrioventricular septal defect	atrioventricular septal defect	AVSD	Moderate	N/A	SNOMED
449008001	Flail atrioventricular valve leaflet in atrioventricular septal defect	atrioventricular septal defect	AVSD	Moderate	N/A	SNOMED
471280008	Recurrent ventricular component of atrioventricular septal defect after prior cardiovascular surgical procedure	atrioventricular septal defect	AVSD	Moderate	N/A	SNOMED
233047008	Repair of atrioventricular septal defect: ventricular component	atrioventricular septal defect	AVSD	Moderate	N/A	SNOMED
449459006	Atrioventricular septal defect with atrioventricular valve regurgitation through left inferior bridging leaflet lateral mural commissure	atrioventricular septal defect	AVSD	Moderate	N/A	SNOMED
726335002	Common atrioventricular junction	atrioventricular septal defect	AVSD	Moderate	N/A	SNOMED
233048003	Repair of atrioventricular septal defect with common valve orifice	atrioventricular septal defect	AVSD	Moderate	N/A	SNOMED
253449009	Abnormality of atrioventricular valve papillary muscle in common atrioventricular junction;Abnormality of common atrioventricular valve papillary muscle;Abnormality of atrioventricular valve papillary muscle in atrioventricular septal defect	atrioventricular septal defect	AVSD	Moderate	N/A	SNOMED
253417009	Atrioventricular septal defect - ventricular component	atrioventricular septal defect	AVSD	Moderate	N/A	SNOMED
449189009	Mass associated with atrioventricular valve leaflet in atrioventricular septal defect	atrioventricular septal defect	AVSD	Moderate	N/A	SNOMED
449388008	Abnormality of atrioventricular valve leaflet in atrioventricular septal defect	atrioventricular septal defect	AVSD	Moderate	N/A	SNOMED
253418004	Atrioventricular septal defect - ventricular component under superior bridging leaflet	atrioventricular septal defect	AVSD	Moderate	N/A	SNOMED
449490008	Atrioventricular septal defect with atrioventricular valve regurgitation through right septal commissure	atrioventricular septal defect	AVSD	Moderate	N/A	SNOMED
718216009	Partial atrioventricular canal;Partial defect of atrioventricular canal	atrioventricular septal defect	AVSD	Moderate	N/A	SNOMED
449011000	Fenestration of atrioventricular valve leaflet in atrioventricular septal defect	atrioventricular septal defect	AVSD	Moderate	N/A	SNOMED
10913003	Patch closure of endocardial cushion defect with repair of tricuspid cleft	atrioventricular septal defect	AVSD	Moderate	N/A	SNOMED
253420001	Atrioventricular septal defect - Rastelli B;Atrioventricular septal defect with ventricular component under superior bridging leaflet with chords to papillary muscle on right ventricular side septum	atrioventricular septal defect	AVSD	Moderate	N/A	SNOMED
15459006	Endocardial cushion defects, unspecified;Endocardial cushion defect;Endocardial cushion defects NOS;Other specified endocardial cushion defects;Endocardial cushion defects NOS	atrioventricular septal defect	AVSD	Moderate	N/A	SNOMED
253431009	Hypoplasia of common atrioventricular valve	atrioventricular septal defect	AVSD	Moderate	N/A	SNOMED
253421002	Atrioventricular septal defect with ventricular component under free floating superior bridging leaflet and chords to papillary muscle at right ventricular free wall;Atrioventricular septal defect - Rastelli C	atrioventricular septal defect	AVSD	Moderate	N/A	SNOMED
448119006	Atrioventricular septal defect with atrioventricular valve regurgitation	atrioventricular septal defect	AVSD	Moderate	N/A	SNOMED
253439006	True cleft of atrioventricular valve leaflet in common atrioventricular junction;True cleft of common atrioventricular valve leaflet;True cleft of atrioventricular valve leaflet in atrioventricular septal defect	atrioventricular septal defect	AVSD	Moderate	N/A	SNOMED
448184007	Atrioventricular septal defect with ventricular component and shunting under connecting tongue with separate orifices	atrioventricular septal defect	AVSD	Moderate	N/A	SNOMED
448822006	Deficiency of atrioventricular valve leaflet in atrioventricular septal defect	atrioventricular septal defect	AVSD	Moderate	N/A	SNOMED
445299003	Atrioventricular septal defect with dominant right ventricle;Atrioventricular septal defect with ventricular imbalance consisting of dominant right ventricle and hypoplastic left ventricle	atrioventricular septal defect	AVSD	Moderate	N/A	SNOMED
5348003	Closure of endocardial cushion defect;Repair of endocardial cushion defect	atrioventricular septal defect	AVSD	Moderate	N/A	SNOMED
174836000	Repair of defect of the atrioventricular septum;Primary repair of defect of atrioventricular septum NEC;Closure of defect of atrioventricular septum;AVSD - Atrioventricular septal defect repair;Close defect atrioventric septum using prosthetic patch NEC;Repair defect atrioventricular septum prosthetic patch NEC;Other specified closure of defect of atrioventricular septum;Closure of defect of atri…	atrioventricular septal defect	AVSD	Moderate	N/A	SNOMED
449382009	Congenital abnormality of atrioventricular valve leaflet in atrioventricular septal defect	atrioventricular septal defect	AVSD	Moderate	N/A	SNOMED
47195003	Repair of persistent ostium primum;ASD - Repair of primum atrial septal defect;Repair of ostium primum defect;Closure of persistent ostium primum;Repair of atrioventricular septal defect: atrial component	atrioventricular septal defect	AVSD	Moderate	N/A	SNOMED
445264002	Atrioventricular septal defect with ventricular imbalance consisting of dominant left ventricle and hypoplastic right ventricle;Atrioventricular septal defect with dominant left ventricle	atrioventricular septal defect	AVSD	Moderate	N/A	SNOMED
722211006	Patent ductus arteriosus, bicuspid aortic valve, hand anomaly syndrome	bicuspid aortic valve	BAV	Moderate	N/A	SNOMED
93069000	Congenital hypertrophy of aortic valve;Congenital enlarged aortic valve	aortic valve disease	AVD	Mild	N/A	SNOMED
703318003	Neoaortic valve stenosis	aortic stenosis	TGA	Moderate	N/A	SNOMED
77696009	Double aortic valve	aortic valve disease	AVD	Mild	N/A	SNOMED
253607006	Hypoplasia of aortic valve cusp	aortic regurgitation	AR	Mild	N/A	SNOMED
447937009	Congenital abnormality of aortic valve cusp	aortic valve disease	AVD	Mild	N/A	SNOMED
253611000	Quadricuspid aortic valve	aortic valve disease	AVD	Mild	N/A	SNOMED
92888002	Congenital misshapen aortic valve;Congenital abnormal shape of aortic valve	aortic valve disease	AVD	Mild	N/A	SNOMED
93237004	Congenital hypoplasia of aortic valve;Congenital small aortic valve	aortic stenosis	AS	Mild	N/A	SNOMED
448819009	Right-left orientation of bicuspid aortic valve	bicuspid aortic valve	BAV	Mild	N/A	SNOMED
233862006	Calcific congenital aortic stenosis	aortic stenosis	AS	Mild	N/A	SNOMED
13689005	AV - Congenital aortic valve abnormality;Congenital anomaly of aortic valve;Congenital aortic valve abnormality	aortic valve disease	AVD	Mild	N/A	SNOMED
447822009	Congenital aortic valvar prolapse;Congenital prolapse of aortic valve	aortic regurgitation	AR	Mild	N/A	SNOMED
253676001	Postductal aortic stenosis	coarctation of aorta	COA	Moderate	N/A	SNOMED
72352009	Bicuspid aortic valve - congen;Bicuspid aortic valve	bicuspid aortic valve	BAV	Mild	N/A	SNOMED
253672004	Preductal aortic stenosis	coarctation of aorta	COA	Moderate	N/A	SNOMED
448790004	Anterior-posterior orientation of bicuspid aortic valve	bicuspid aortic valve	BAV	Mild	N/A	SNOMED
762253006	Common arterial trunk with pulmonary dominance and interrupted aortic arch;Common arterial trunk with pulmonary dominance co-occurrent with interrupted aortic arch	common arterial trunk	CAT	Severe	N/A	SNOMED
61959006	Common truncus arteriosus;Truncus arteriosus communis;Truncus arteriosus;Truncus arteriosus;Persistent truncus arteriosus;Common aortopulmonary trunk;Common arterial trunk (truncus arteriosus);Absent septum between aorta and pulmonary artery;Persistent truncus arteriosus;Persistent truncus arteriosus	common arterial trunk	CAT	Severe	N/A	SNOMED
85081000	Common arterial trunk with widely separate pulmonary artery origins;Truncus arteriosus and widely separate origin of pulmonary arteries (Edwards Type III);Common arterial trunk and widely separate origin of pulmonary arteries;Type III common arterial trunk;"Truncus arteriosus, Edwards' type III"	common arterial trunk	CAT	Severe	N/A	SNOMED
73699003	Truncus arteriosus, Edwards' type I;"Common outflow, separate pulmonary artery AND aorta";Truncus arteriosus and common origin of pulmonary arteries (Edwards Type I);Common arterial trunk with common pulmonary artery origins;Common arterial trunk and common origin of pulmonary arteries;Type I common arterial trunk	common arterial trunk	CAT	Severe	N/A	SNOMED
17024001	Aortic septal defect;Aortopulmonary window;Aortic septal defect;Common aorto-pulmonary trunk;APW - Aortopulmonary window;Aortopulmonary septal defect;Aorticopulmonary window;Common aorto-pulmonary trunk NOS;AP - Aortopulmonary window;Aorticopulmonary septal defect;Common truncus	common arterial trunk	CAT	Severe	N/A	SNOMED
60106004	Truncus arteriosus, Edwards' type II;Common arterial trunk with separate pulmonary artery origins;Type II common arterial trunk;Common arterial trunk and separate origin of pulmonary arteries;Truncus arteriosus and separate origin of pulmonary arteries (Edwards Type II);Main pulmonary artery arising from ascending aorta	common arterial trunk	CAT	Severe	N/A	SNOMED
448120000	Common truncus arteriosus with crossed over pulmonary arteries;Common arterial trunk with crossed over pulmonary arteries	common arterial trunk	CAT	Severe	N/A	SNOMED
447988007	Common truncus arteriosus with pulmonary arteries arising from trunk and unobstructed aortic arch;Common arterial trunk with pulmonary arteries arising from trunk and unobstructed aortic arch	common arterial trunk	CAT	Severe	N/A	SNOMED
61192001	Closure of aorticopulmonary fistula or fenestration;Obliteration of aortopulmonary septal defect;APW - Closure of aortopulmonary window;Aorticopulmonary window operation;Closure of aortopulmonary window;Repair of aorticopulmonary window	common arterial trunk	CAT	Severe	N/A	SNOMED
448887003	Common arterial trunk with isolated pulmonary artery	common arterial trunk	CAT	Severe	N/A	SNOMED
448809003	Common arterial trunk with obstruction of aortic arch;Common truncus arteriosus with obstruction of aortic arch	common arterial trunk	CAT	Severe	N/A	SNOMED
85041007	Formation of conduit of right ventricle and pulmonary artery in repair of pulmonary artery atresia in truncus arteriosus;Repair of common arterial trunk using right ventricle to pulmonary trunk conduit	common arterial trunk	CAT	Severe	N/A	SNOMED
253436004	Common atrioventricular valve stenosis	common atrioventricular valve	CAVV	Moderate	N/A	SNOMED
448308000	Right ventricular outflow tract obstruction due to common atrioventricular valve	common atrioventricular valve	CAVV	Severe	N/A	SNOMED
253451008	Absent common atrioventricular valve papillary muscle	common atrioventricular valve	CAVV	Moderate	N/A	SNOMED
472852000	Regurgitation of foetal common atrioventricular valve;Regurgitation of fetal common atrioventricular valve	common atrioventricular valve	CAVV	Moderate	N/A	SNOMED
253437008	Common atrioventricular valve leaflet abnormality	common atrioventricular valve	CAVV	Moderate	N/A	SNOMED
360481003	Endocardial cushion defect, complete type;Atrioventricular canal type ventricular septal defect;Common atrioventricular canal	common atrioventricular valve	CAVV	Moderate	N/A	SNOMED
253432002	Mucoid thickening of common atrioventricular valve;Dysplasia of common atrioventricular valve	common atrioventricular valve	CAVV	Moderate	N/A	SNOMED
737155005	Congenital anomaly of atrioventricular valve	common atrioventricular valve	CAVV	Mild	N/A	SNOMED
253441007	Double orifice of common atrioventricular valve	common atrioventricular valve	CAVV	Moderate	N/A	SNOMED
253442000	Triple orifice of left ventricular component of common atrioventricular valve	common atrioventricular valve	CAVV	Moderate	N/A	SNOMED
253434001	Common atrioventricular valve limited to one ventricle	common atrioventricular valve	CAVV	Severe	N/A	SNOMED
472828007	Disorder of atrioventricular (nonmitral, nontricuspid) valve;Disorder of atrioventricular (not morphologically mitral or tricuspid) valve	common atrioventricular valve	CAVV	Mild	N/A	SNOMED
253453006	Hypoplastic common atrioventricular valve papillary muscle	common atrioventricular valve	CAVV	Moderate	N/A	SNOMED
472853005	Stenosis of fetal common atrioventricular valve;Stenosis of foetal common atrioventricular valve	common atrioventricular valve	CAVV	Moderate	N/A	SNOMED
253427003	Abnormality of atrioventricular (non-mitral, non-tricuspid) valve	common atrioventricular valve	CAVV	Mild	N/A	SNOMED
253435000	Dilatation of common atrioventricular valve annulus	common atrioventricular valve	CAVV	Moderate	N/A	SNOMED
253433007	Regurgitation of common atrioventricular valve	common atrioventricular valve	CAVV	Moderate	N/A	SNOMED
253450009	Parachute malformation of common atrioventricular valve	common atrioventricular valve	CAVV	Moderate	N/A	SNOMED
473458004	Regurgitation of atrioventricular (nonmitral, nontricuspid) valve;Regurgitation of atrioventricular (not morphologically mitral or tricuspid) valve	common atrioventricular valve	CAVV	Mild	N/A	SNOMED
204330009	Common atrioventricular-type ventricular septal defect	common atrioventricular valve	CAVV	Moderate	N/A	SNOMED
253448001	Arcade abnormality of common atrioventricular valve chordae	common atrioventricular valve	CAVV	Moderate	N/A	SNOMED
609234009	Percutaneous transluminal closure of defect of cardiac septum;Percutaneous closure of cardiac septal defect	general classification	CHD	Mild	N/A	SNOMED
312207008	Reversal of procedure for complex congenital heart disease	general classification	CHD	Severe	N/A	SNOMED
127063008	Erythrocytosis due to cyanotic congenital heart disease	general classification	CHD	Severe	N/A	SNOMED
12770006	Cyanotic congenital heart disease	general classification	CHD	Severe	N/A	SNOMED
697905000	Pulmonary arterial hypertension associated with congenital heart disease	general classification	CHD	Severe	N/A	SNOMED
7305005	Coarctation of aorta;Coarctation;Coarctation of aorta NOS;Aortic coarctation	coarctation of aorta	COA	Moderate	N/A	SNOMED
253614008	Tubular hypoplasia of aorta	coarctation of aorta	COA	Moderate	N/A	SNOMED
25736000	Excision of coarctation of aorta with end-to-end anastomosis	coarctation of aorta	COA	Moderate	N/A	SNOMED
460918005	Abnormality within thorax due to coarctation of aorta	coarctation of aorta	COA	Moderate	N/A	SNOMED
447850009	Double aortic arch with right arch dominant and coarctation of left arch	coarctation of aorta	COA	Moderate	N/A	SNOMED
75145007	Aortic stricture;Stricture of aorta	coarctation of aorta	COA	Moderate	N/A	SNOMED
93384001	Congenital stenosis of aortic arch;Stenosis of aortic arch;Congenital narrowed aortic arch	coarctation of aorta	COA	Moderate	N/A	SNOMED
253674003	Preductal hypoplasia of aorta	coarctation of aorta	COA	Moderate	N/A	SNOMED
449271003	Residual coarctation of aorta	coarctation of aorta	COA	Moderate	N/A	SNOMED
72242008	Infantile type coarctation;Postductal coarctation of aorta	coarctation of aorta	COA	Moderate	N/A	SNOMED
60787001	Congenital hypoplasia of aortic arch;Tubular hypoplasia of aortic arch;Tubular aortic arch hypoplasia	coarctation of aorta	COA	Moderate	N/A	SNOMED
70602002	Pseudocoarctation of aorta;Pseudo-coarctation;"Pseudocoarctation of aorta, congenital"	coarctation of aorta	COA	Moderate	N/A	SNOMED
253678000	Thoracic aortic coarctation	coarctation of aorta	COA	Moderate	N/A	SNOMED
698643003	Balloon dilation of coarctation of aorta;Balloon dilatation of coarctation of aorta	coarctation of aorta	COA	Moderate	N/A	SNOMED
15946006	Correction of coarctation of aorta with graft replacement	coarctation of aorta	COA	Moderate	N/A	SNOMED
274022008	Repair of coarctation of aorta	coarctation of aorta	COA	Moderate	N/A	SNOMED
450312003	Coarctation of aorta between subclavian artery and common carotid artery	coarctation of aorta	COA	Moderate	N/A	SNOMED
43654001	Correction of coarctation of aorta with anastomosis	coarctation of aorta	COA	Moderate	N/A	SNOMED
448785002	Placement of stent at site of coarctation of aorta	coarctation of aorta	COA	Moderate	N/A	SNOMED
428071007	History of coarctation of aorta repair;History of repair of coarctation of aorta	coarctation of aorta	COA	Moderate	N/A	SNOMED
21234008	Congenital narrowed aorta;Congenital stricture of aorta;Congenital stenosis of aorta	coarctation of aorta	COA	Moderate	N/A	SNOMED
448067003	Recoarctation of aorta	coarctation of aorta	COA	Moderate	N/A	SNOMED
175339005	Hamilton subclavian flap operation;Hamilton repair of coarctation of aorta using subclavian flap;Repair of aorta with subclavian flap	coarctation of aorta	COA	Moderate	N/A	SNOMED
443829004	Percutaneous transluminal balloon angioplasty of aorta with stent placement for coarctation of aorta;Repair of coarctation of aorta using percutaneous transluminal balloon angioplasty with insertion of stent;Percutaneous transluminal balloon angioplasty of coarctation of aorta with insertion of stent	coarctation of aorta	COA	Moderate	N/A	SNOMED
447703009	Double aortic arch with left arch dominant and coarctation of right arch	coarctation of aorta	COA	Moderate	N/A	SNOMED
723867002	Coarctation of aortic arch	coarctation of aorta	COA	Moderate	N/A	SNOMED
443531001	Fluoroscopy guided percutaneous insertion of stent into coarctation of aorta;Percutaneous insertion of stent into coarctation of aorta using fluoroscopic guidance	coarctation of aorta	COA	Moderate	N/A	SNOMED
253661009	Double aortic arch with unilateral hypoplasia	coarctation of aorta	COA	Moderate	N/A	SNOMED
13867009	Preductal coarctation of aorta;Adult-type coarctation	coarctation of aorta	COA	Moderate	N/A	SNOMED
447846002	Obstruction of ascending aorta	coarctation of aorta	COA	Moderate	N/A	SNOMED
233965009	Stenosis of thoracic aorta	coarctation of aorta	COA	Moderate	N/A	SNOMED
450313008	Coarctation of aorta between left common carotid artery and right common carotid artery	coarctation of aorta	COA	Moderate	N/A	SNOMED
268184003	Hypoplastic aorta syndrome;Hypoplasia of aorta	coarctation of aorta	COA	Moderate	N/A	SNOMED
448646002	Aortic arch hypoplasia distal to subclavian artery;Isthmal hypoplasia of aorta	coarctation of aorta	COA	Moderate	N/A	SNOMED
26780008	Coarctation of pulmonary artery	coarctation of pulmonary artery	COP	Moderate	N/A	SNOMED
448637008	Coarctation of left pulmonary artery	coarctation of pulmonary artery	COP	Moderate	N/A	SNOMED
447903001	Coarctation of right pulmonary artery	coarctation of pulmonary artery	COP	Moderate	N/A	SNOMED
449099002	Left atrioventricular valve stenosis in double inlet ventricle;Left atrioventricular valvar stenosis in double inlet ventricle	double inlet left ventricle	DILV	Severe	N/A	SNOMED
472802009	Subpulmonary stenosis associated with functionally univentricular heart as complication of procedure	double inlet left ventricle	DILV	Severe	N/A	SNOMED
448729006	Common atrioventricular valve in functionally univentricular heart	double inlet left ventricle	DILV	Severe	N/A	SNOMED
446667008	Two atrioventricular valves in double inlet ventricle	double inlet left ventricle	DILV	Severe	N/A	SNOMED
447919008	Univentricular atrioventricular connection with absent right sided atrioventricular connection;Absent right sided atrioventricular connection - univentricular	double inlet left ventricle	DILV	Severe	N/A	SNOMED
448625006	Univentricular atrioventricular connection with absent left sided atrioventricular connection;Absent left sided atrioventricular connection - univentricular	double inlet left ventricle	DILV	Severe	N/A	SNOMED
472801002	Congenital subpulmonary stenosis due to restrictive ventricular defect associated with functionally univentricular heart	double inlet left ventricle	DILV	Severe	N/A	SNOMED
253280002	Abnormal atrioventricular connection - univentricular	double inlet left ventricle	DILV	Severe	N/A	SNOMED
445330003	Right atrioventricular valvar leaflets absent in double inlet ventricle (unguarded orifice);Right atrioventricular valve leaflets absent in double inlet ventricle (unguarded orifice)	double inlet right ventricle	DIRV	Severe	N/A	SNOMED
233129000	Repair of double outlet left ventricle with right ventricle to pulmonary trunk conduit and ventricular septal defect closure	double outlet left ventricle	DOLV	Severe	N/A	SNOMED
7368005	Double outlet left ventricle;DOLV - Double outlet left ventricle;Origin of both great vessels from left ventricle	double outlet left ventricle	DOLV	Severe	N/A	SNOMED
233128008	DOLV - Repair of double outlet left ventricle;Repair of double outlet left ventricle	double outlet left ventricle	DOLV	Severe	N/A	SNOMED
233130005	Repair of double outlet left ventricle with direct right ventricle to pulmonary trunk anastomosis and ventricular septal defect closure	double outlet right ventricle	DORV	Severe	N/A	SNOMED
253299006	Double outlet right ventricle with noncommitted ventricular septal defect	double outlet right ventricle	DORV	Severe	N/A	SNOMED
448516008	Double outlet right ventricle of Fallot type;Double outlet right ventricle with doubly committed ventricular septal defect and pulmonary stenosis	double outlet right ventricle	DORV	Severe	N/A	SNOMED
762251008	Double outlet right ventricle with subaortic or doubly committed ventricular septal defect without pulmonary stenosis - ventricular septal defect type	double outlet right ventricle	DORV	Severe	N/A	SNOMED
427188004	Repair of double outlet right ventricle with intraventricular tunnel	double outlet right ventricle	DORV	Severe	N/A	SNOMED
447284002	Double outlet right ventricle with intact ventricular septum	double outlet right ventricle	DORV	Severe	N/A	SNOMED
703519007	Repair of double outlet right ventricle with anastomosis of left ventricle to aorta via ventricular septal defect and right ventricle to pulmonary trunk conduit	double outlet right ventricle	DORV	Severe	N/A	SNOMED
233126007	Repair of double outlet right ventricle;DORV - Repair of double outlet right ventricle	double outlet right ventricle	DORV	Severe	N/A	SNOMED
384646008	DORV - Operation for double outlet right ventricle;Operation for double outlet right ventricle;DOV - Operation for double outlet ventricle	double outlet right ventricle	DORV	Severe	N/A	SNOMED
44777001	Rastelli operation;Creation of shunt of right ventricle and distal pulmonary artery;Formation of conduit of right ventricle and distal pulmonary artery;Creation of conduit between right ventricle and pulmonary artery	double outlet right ventricle	DORV	Severe	N/A	SNOMED
449178002	Doubly committed ventricular septal defect in double outlet ventricle;Doubly committed ventricular septal defect in double outlet ventriculoarterial connection	double outlet right ventricle	DORV	Severe	N/A	SNOMED
233127003	Repair of double outlet right ventricle with anastomosis of left ventricle to aorta via ventricular septal defect and direct anastomosis of right ventricle to pulmonary trunk;Rev operation	double outlet right ventricle	DORV	Severe	N/A	SNOMED
448794008	Double outlet right ventricle with subpulmonary ventricular septal defect;Double outlet right ventricle of transposition type	double outlet right ventricle	DORV	Severe	N/A	SNOMED
7484005	Double outlet right ventricle;"Double outlet right ventricle, unspecified";Origin of both great vessels from right ventricle;DORV - Double outlet right ventricle;"Transposition of great vessels, interventricular septal defect AND overriding aorta";Double outlet right ventricle NOS;Taussig-Bing syndrome;Taussig-Bing defect	double outlet right ventricle	DORV	Severe	N/A	SNOMED
253300003	Double outlet right ventricle with doubly committed ventricular septal defect	double outlet right ventricle	DORV	Severe	N/A	SNOMED
253301004	DOIV - Double outlet indeterminate ventricle;Double outlet from ventricle of indeterminate morphology	double outlet ventricle	DOV	Severe	N/A	SNOMED
427318004	Repair of double outlet ventricle;Repair of double outlet ventricle NOS;Other specified repair of double outlet ventricle	double outlet ventricle	DOV	Severe	N/A	SNOMED
449086000	Ebstein anomaly of left atrioventricular valve in functionally univentricular heart;Ebstein's anomaly of left atrioventricular valve in functionally univentricular heart	ebstein anomaly	EBS	Moderate	N/A	SNOMED
253443005	Ebstein anomaly of common atrioventricular valve;Ebstein's anomaly of common atrioventricular valve	ebstein anomaly	EBS	Moderate	N/A	SNOMED
253403000	Ebstein-like downward displacement of mitral valve	ebstein anomaly	EBS	Moderate	N/A	SNOMED
17394001	Ebstein anomaly with atrial septal defect;Ebstein's anomaly with atrial septal defect	ebstein anomaly	EBS	Moderate	N/A	SNOMED
232883007	Repair of Ebstein anomaly of atrioventricular valve;Repair of Ebstein's anomaly of atrioventricular valve	ebstein anomaly	EBS	Moderate	N/A	SNOMED
253496001	Ebstein anomaly of left atrioventricular valve;Ebstein's anomaly of left atrioventricular valve	ebstein anomaly	EBS	Moderate	N/A	SNOMED
449158005	Ebstein's anomaly of tricuspid valve with atrialisation of right ventricular chamber;Ebstein's anomaly of tricuspid valve with atrialization of right ventricular chamber;Ebstein anomaly of tricuspid valve with atrialization of right ventricular chamber;Ebstein anomaly of tricuspid valve with atrialisation of right ventricular chamber	ebstein anomaly	EBS	Moderate	N/A	SNOMED
253468007	Ebstein's anomaly of right atrioventricular valve;Ebstein anomaly of right atrioventricular valve	ebstein anomaly	EBS	Moderate	N/A	SNOMED
448074008	Ebstein anomaly with functional tricuspid stenosis;Ebstein's anomaly with functional tricuspid stenosis	ebstein anomaly	EBS	Moderate	N/A	SNOMED
174939008	Repositioning of tricuspid valve;Repair of Ebstein's anomaly of tricuspid valve;Repair of Ebstein anomaly of tricuspid valve	ebstein anomaly	EBS	Moderate	N/A	SNOMED
109431006	Ebstein-like malformation of the mitral valve	ebstein anomaly	EBS	Moderate	N/A	SNOMED
204357006	Ebsteins anomaly;Ebstein's anomaly;Ebstein's malformation of tricuspid valve;Ebstein's anomaly of tricuspid valve;Ebstein anomaly of tricuspid valve	ebstein anomaly	EBS	Moderate	N/A	SNOMED
447915002	Ebstein anomaly of left sided tricuspid valve with discordant atrioventricular connections;Ebstein's anomaly of left sided tricuspid valve with discordant atrioventricular connections	ebstein anomaly	EBS	Moderate	N/A	SNOMED
449087009	Ebstein anomaly of right atrioventricular valve in functionally univentricular heart;Ebstein's anomaly of right atrioventricular valve in functionally univentricular heart	ebstein anomaly	EBS	Moderate	N/A	SNOMED
14257002	Hypoplastic left heart operation;HLH - Hypoplastic left heart operation;Repair of hypoplastic left heart syndrome	hypoplastic left heart	HLH	Severe	N/A	SNOMED
427585005	Biventricular repair of hypoplastic left heart syndrome	hypoplastic left heart	HLH	Severe	N/A	SNOMED
447669002	Hypoplasia of left heart without intrinsic valve stenosis and without atresia	hypoplastic left heart	HLH	Severe	N/A	SNOMED
62067003	HLH - Hypoplastic left heart syndrome;HLHS - Hypoplastic left heart syndrome;Hypoplastic left heart syndrome	hypoplastic left heart	HLH	Severe	N/A	SNOMED
253521004	Hypoplasia of right ventricular outflow tract and trabecular area;RVOT - Hypoplasia of right ventricular outflow tract and trabecular area	hypoplastic right heart	HRH	Severe	N/A	SNOMED
268180007	Right hypoplastic heart syndrome;Pseudotruncus arteriosus	hypoplastic right heart	HRH	Severe	N/A	SNOMED
39589002	Hypoplasia of right heart	hypoplastic right heart	HRH	Severe	N/A	SNOMED
253520003	Hypoplasia of right ventricular outflow tract;RVOT - Hypoplasia of right ventricular outflow tract	hypoplastic right heart	HRH	Severe	N/A	SNOMED
2829000	Paper thin right ventricle;Hypoplasia of right ventricle;Uhl disease;Parchment right ventricle;Uhl's disease;Uhl's anomaly;Right ventricular hypoplasia;Uhl's disease	hypoplastic right heart	HRH	Severe	N/A	SNOMED
253662002	Double aortic arch with unilateral atresia	interrupted aortic arch	IAA	Severe	N/A	SNOMED
253682003	Interrupted aortic arch between left subclavian and left common carotid artery;Type B interrupted aortic arch	interrupted aortic arch	IAA	Severe	N/A	SNOMED
426869003	Repair of interrupted aortic arch	interrupted aortic arch	IAA	Severe	N/A	SNOMED
461562004	Atresia of aortic arch with fibrous cord	interrupted aortic arch	IAA	Severe	N/A	SNOMED
308679001	Resection of interrupted aortic arch	interrupted aortic arch	IAA	Severe	N/A	SNOMED
253683008	Type C interrupted aortic arch;Interrupted aortic arch between left common carotid and brachiocephalic artery	interrupted aortic arch	IAA	Severe	N/A	SNOMED
472101004	Interruption of aortic arch distal to subclavian artery;Type A interruption of aortic arch distal to subclavian artery	interrupted aortic arch	IAA	Severe	N/A	SNOMED
461587006	Congenital luminal atresia of aortic arch distal to subclavian artery;Type A congenital luminal atresia of aortic arch distal to subclavian artery	interrupted aortic arch	IAA	Severe	N/A	SNOMED
253681005	Interrupted aortic arch distal to left subclavian artery;Type A interrupted aortic arch	interrupted aortic arch	IAA	Severe	N/A	SNOMED
461557000	Congenital atresia of aortic arch	interrupted aortic arch	IAA	Severe	N/A	SNOMED
253677005	Postductal interruption of aorta	interrupted aortic arch	IAA	Severe	N/A	SNOMED
472103001	Type C interruption of aortic arch between left common carotid artery and right common carotid artery;Interruption of aortic arch between left common carotid artery and right common carotid artery	interrupted aortic arch	IAA	Severe	N/A	SNOMED
472102006	Interruption of aortic arch between subclavian artery and common carotid artery;Type B interruption of aortic arch between subclavian artery and common carotid artery	interrupted aortic arch	IAA	Severe	N/A	SNOMED
461567005	Atresia of aortic arch with fibrous cord distal to subclavian artery;Type A atresia of aortic arch with fibrous cord distal to subclavian artery	interrupted aortic arch	IAA	Severe	N/A	SNOMED
461592008	Type B congenital luminal atresia of aortic arch between subclavian artery and common carotid artery;Congenital luminal atresia of aortic arch between subclavian artery and common carotid artery	interrupted aortic arch	IAA	Severe	N/A	SNOMED
461597002	Type C congenital luminal atresia of aortic arch between left common carotid artery and right common carotid artery;Congenital luminal atresia of aortic arch between left common carotid artery and right common carotid artery	interrupted aortic arch	IAA	Severe	N/A	SNOMED
461572001	Type B atresia of aortic arch with fibrous cord between subclavian artery and common carotid artery;Atresia of aortic arch with fibrous cord between subclavian artery and common carotid artery	interrupted aortic arch	IAA	Severe	N/A	SNOMED
461577007	Atresia of aortic arch with fibrous cord between left common carotid artery and right common carotid artery;Type C atresia of aortic arch with fibrous cord between left common carotid artery and right common carotid artery	interrupted aortic arch	IAA	Severe	N/A	SNOMED
253673009	Preductal interruption of aorta	interrupted aortic arch	IAA	Severe	N/A	SNOMED
204431007	Atresia or stenosis of aorta NOS;Atresia and stenosis of aorta	interrupted aortic arch	IAA	Severe	N/A	SNOMED
218728005	Interrupted aortic arch;IAA - Interrupted aortic arch	interrupted aortic arch	IAA	Severe	N/A	SNOMED
7438000	Congenital atresia of aorta;Imperforate aorta;Atresia of aorta	interrupted aortic arch	IAA	Severe	N/A	SNOMED
461634000	Abnormality within thorax due to interruption of aortic arch	interrupted aortic arch	IAA	Severe	N/A	SNOMED
253483002	DIV - Abnormality of left atrioventricular valve in double inlet ventricle;Abnormality of left atrioventricular valve in double inlet ventricle	left atrioventricular valve	LAVV	Moderate	N/A	SNOMED
472850008	Regurgitation of fetal left atrioventricular (nonmitral) valve;Regurgitation of foetal left atrioventricular (not morphologically mitral) valve;Regurgitation of foetal left atrioventricular (nonmitral) valve;Regurgitation of fetal left atrioventricular (not morphologically mitral) valve	left atrioventricular valve	LAVV	Moderate	N/A	SNOMED
253485009	Imperforate left atrioventricular valve	left atrioventricular valve	LAVV	Severe	N/A	SNOMED
472851007	Stenosis of fetal left atrioventricular (nonmitral) valve;Stenosis of foetal left atrioventricular (not morphologically mitral) valve;Stenosis of foetal left atrioventricular (nonmitral) valve;Stenosis of fetal left atrioventricular (not morphologically mitral) valve	left atrioventricular valve	LAVV	Moderate	N/A	SNOMED
460600005	Dysfunction of left atrioventricular (nonmitral) valve papillary muscle;Dysfunction of left atrioventricular (not morphologically mitral) valve papillary muscle	left atrioventricular valve	LAVV	Moderate	N/A	SNOMED
449228007	Hypoplasia of left atrioventricular valve annulus in double inlet ventricle	left atrioventricular valve	LAVV	Moderate	N/A	SNOMED
253501000	CT - Abnormality of left atrioventricular chordae tendinae;Abnormality of left atrioventricular valve chords;Abnormality of left atrioventricular valve chordae tendinae	left atrioventricular valve	LAVV	Moderate	N/A	SNOMED
473379000	Rupture of left atrioventricular (nonmitral) valve leaflet;Rupture of left atrioventricular (not morphologically mitral) valve leaflet	left atrioventricular valve	LAVV	Moderate	N/A	SNOMED
253489003	Overriding left atrioventricular valve	left atrioventricular valve	LAVV	Mild	N/A	SNOMED
449098005	Congenital abnormality of left atrioventricular valve chordae tendinae in double inlet ventricle	left atrioventricular valve	LAVV	Moderate	N/A	SNOMED
448947009	Congenital abnormality of left atrioventricular valve in double inlet ventricle	left atrioventricular valve	LAVV	Moderate	N/A	SNOMED
253498000	True cleft of left atrioventricular valve leaflet	left atrioventricular valve	LAVV	Moderate	N/A	SNOMED
473454002	Disorder of left atrioventricular (nonmitral) valve;Disorder of left atrioventricular (not morphologically mitral) valve	left atrioventricular valve	LAVV	Moderate	N/A	SNOMED
253505009	Arcade abnormality of left atrioventricular valve chordae	left atrioventricular valve	LAVV	Moderate	N/A	SNOMED
253495002	Double orifice of left atrioventricular valve	left atrioventricular valve	LAVV	Moderate	N/A	SNOMED
253490007	Dilatation of left atrioventricular valve annulus	left atrioventricular valve	LAVV	Moderate	N/A	SNOMED
460614005	Dilatation of left atrioventricular (nonmitral) valve in double inlet ventricle;Dilatation of left atrioventricular (not morphologically mitral) valve in double inlet ventricle;Dilation of left atrioventricular (not morphologically mitral) valve in double inlet ventricle	left atrioventricular valve	LAVV	Moderate	N/A	SNOMED
447779007	Trifoliate left atrioventricular valve	left atrioventricular valve	LAVV	Moderate	N/A	SNOMED
457772007	Calcification of left atrioventricular (not morphologically mitral) valve;Calcification of left atrioventricular (nonmitral) valve	left atrioventricular valve	LAVV	Moderate	N/A	SNOMED
253510008	Hypoplastic left atrioventricular valve papillary muscle	left atrioventricular valve	LAVV	Moderate	N/A	SNOMED
253499008	Accessory tissue on left atrioventricular valve leaflet	left atrioventricular valve	LAVV	Moderate	N/A	SNOMED
253506005	Abnormality of left atrioventricular valve papillary muscle	left atrioventricular valve	LAVV	Moderate	N/A	SNOMED
253492004	Straddling left atrioventricular valve	left atrioventricular valve	LAVV	Mild	N/A	SNOMED
445454009	Left ventricular outflow tract obstruction due to atrioventricular valve	left ventricular outflow obstruction	LVOO	Moderate	N/A	SNOMED
445235006	Left ventricular outflow tract obstruction due to anterolateral muscle band	left ventricular outflow obstruction	LVOO	Moderate	N/A	SNOMED
445131007	Left ventricular outflow tract obstruction due to fibromuscular tunnel	left ventricular outflow obstruction	LVOO	Moderate	N/A	SNOMED
445001003	Left ventricle outflow tract obstruction due to deviated septum;Left ventricular outflow tract obstruction due to malaligned outlet septum	left ventricular outflow obstruction	LVOO	Moderate	N/A	SNOMED
445310002	Left ventricular outflow tract obstruction due to diaphragm	left ventricular outflow obstruction	LVOO	Moderate	N/A	SNOMED
253540005	LVOT - Hypoplasia of left ventricular outflow tract and trabecular area;Hypoplasia of left ventricular outflow tract and trabecular area	left ventricular outflow obstruction	LVOO	Moderate	N/A	SNOMED
445003000	Left ventricular outflow tract obstruction due to subpulmonary fibromuscular shelf	left ventricular outflow obstruction	LVOO	Moderate	N/A	SNOMED
253601007	Hypoplastic aortic orifice or valve;Aortic valve ring hypoplasia	left ventricular outflow obstruction	LVOO	Moderate	N/A	SNOMED
445453003	Left ventricular outflow tract obstruction due to aneurysm of membranous septum	left ventricular outflow obstruction	LVOO	Moderate	N/A	SNOMED
470753008	Progression of fetal left ventricular outflow tract obstruction;Progression of foetal left ventricular outflow tract obstruction	left ventricular outflow obstruction	LVOO	Moderate	N/A	SNOMED
253539008	LVOT - Hypoplasia of left ventricular outflow tract;Hypoplasia of left ventricular outflow tract	left ventricular outflow obstruction	LVOO	Moderate	N/A	SNOMED
459182005	Aneurysm of patch of left ventricular outflow tract	left ventricular outflow obstruction	LVOO	Moderate	N/A	SNOMED
253547008	Left ventricular outflow tract atresia	left ventricular outflow obstruction	LVOO	Moderate	N/A	SNOMED
448577008	Muscular subvalvar atresia of aorta	left ventricular outflow obstruction	LVOO	Severe	N/A	SNOMED
253275006	Abnormal atrioventricular connection - biventricular	mitral atresia	MAT	Severe	N/A	SNOMED
253290005	Absent left sided atrioventricular connection	mitral atresia	MAT	Severe	N/A	SNOMED
23063005	MA - Mitral atresia;Mitral atresia;Congenital atresia of mitral valve	mitral atresia	MAT	Severe	N/A	SNOMED
448624005	Absent left sided atrioventricular connection with straddling valve - uniatrial biventricular connection;Uniatrial biventricular connection with absent left sided atrioventricular connection with straddling valve	mitral atresia	MAT	Severe	N/A	SNOMED
92969008	Congenital absence of left atrioventricular valve;Congenital absence of mitral valve	mitral atresia	MAT	Severe	N/A	SNOMED
253279000	Absent atrioventricular connection with straddling valve	mitral atresia	MAT	Severe	N/A	SNOMED
253484008	Left atrioventricular valve atresia	mitral atresia	MAT	Severe	N/A	SNOMED
472842004	Regurgitation of fetal mitral valve;Regurgitation of foetal mitral valve	mitral regurgitation	MR	Mild	N/A	SNOMED
253502007	Left atrioventricular valve chordae too short	mitral regurgitation	MR	Mild	N/A	SNOMED
253508006	Absent left atrioventricular valve papillary muscle	mitral regurgitation	MR	Mild	N/A	SNOMED
253503002	Left atrioventricular valve chordae too long	mitral regurgitation	MR	Mild	N/A	SNOMED
29928006	Congenital mitral insufficiency;Congenital insufficiency of mitral valve;MR - Congenital mitral regurgitation;Congenital mitral regurgitation	mitral regurgitation	MR	Mild	N/A	SNOMED
41514002	Congenital supravalvular mitral stenosis	mitral stenosis	MS	Mild	N/A	SNOMED
253491006	Left atrioventricular valve stenosis	mitral stenosis	MS	Mild	N/A	SNOMED
472843009	Stenosis of foetal mitral valve;Stenosis of fetal mitral valve	mitral stenosis	MS	Mild	N/A	SNOMED
82458004	Duroziez's disease;Congenital mitral stenosis;MS - Congenital mitral stenosis;"Congenital mitral stenosis, unspecified";Congenital mitral stenosis NOS;Congenital stenosis of mitral valve	mitral stenosis	MS	Mild	N/A	SNOMED
449135007	Congenital stenosis of mitral subvalvular apparatus	mitral stenosis	MS	Mild	N/A	SNOMED
253487001	Left atrioventricular valve hypoplasia	mitral stenosis	MS	Mild	N/A	SNOMED
253494003	Absent left atrioventricular valve leaflets;Unguarded left atrioventricular valve orifice	mitral valve disease	MVD	Mild	N/A	SNOMED
448497000	Congenital deformity of mitral valve annulus	mitral valve disease	MVD	Mild	N/A	SNOMED
253404006	Anterior leaflet of mitral valve attached to septum	mitral valve disease	MVD	Mild	N/A	SNOMED
78495000	Cleft leaflet of mitral valve;True cleft of mitral leaflet	mitral valve disease	MVD	Mild	N/A	SNOMED
250996007	Complex mitral valve orifice	mitral valve disease	MVD	Mild	N/A	SNOMED
253402005	Double orifice of mitral valve	mitral valve disease	MVD	Mild	N/A	SNOMED
253500004	Left atrioventricular valve leaflet dysplasia	mitral valve disease	MVD	Mild	N/A	SNOMED
75372006	MV - Congenital mitral valve abnormality;Congenital malformation of mitral valve;Congenital mitral valve abnormality;Congenital anomaly of mitral valve	mitral valve disease	MVD	Mild	N/A	SNOMED
253504008	Left atrioventricular valve chordae to outlet septum	mitral valve disease	MVD	Mild	N/A	SNOMED
78196008	Double mitral valve	mitral valve disease	MVD	Mild	N/A	SNOMED
253452001	Fused common atrioventricular valve papillary muscle	mitral valve disease	MVD	Moderate	N/A	SNOMED
253486005	Left atrioventricular valve dysplasia	mitral valve disease	MVD	Mild	N/A	SNOMED
253399009	Straddling mitral valve	mitral valve disease	MVD	Mild	N/A	SNOMED
204363002	Supernumerary cusps of the mitral valve	mitral valve disease	MVD	Mild	N/A	SNOMED
449270002	Hypoplasia of mitral valve annulus	mitral valve disease	MVD	Mild	N/A	SNOMED
93271008	Congenital hypoplasia of mitral valve;Mitral valve hypoplasia;Congenital hypoplasia of left atrioventricular valve;Congenital small left atrioventricular valve	mitral valve disease	MVD	Mild	N/A	SNOMED
253509003	Fused left atrioventricular valve papillary muscles	mitral valve disease	MVD	Mild	N/A	SNOMED
92923008	Congenital misshapen left atrioventricular valve;Congenital abnormal shape of left atrioventricular valve;Congenital abnormal shape of mitral valve	mitral valve disease	MVD	Mild	N/A	SNOMED
91634006	Fused commissures of mitral valve;Fused commissure of the mitral valve	mitral valve disease	MVD	Mild	N/A	SNOMED
253482007	Hypoplastic right atrioventricular valve papillary muscle	mitral valve disease	MVD	Mild	N/A	SNOMED
253481000	Fused right atrioventricular valve papillary muscles	mitral valve disease	MVD	Mild	N/A	SNOMED
253397006	Overriding mitral valve	mitral valve disease	MVD	Mild	N/A	SNOMED
250994005	Slit-like mitral valve orifice	mitral valve disease	MVD	Mild	N/A	SNOMED
448844001	Multiple mitral papillary muscles with hammock valve	mitral valve disease	MVD	Mild	N/A	SNOMED
448028009	Congenital left ventricular submitral valve aneurysm	mitral valve disease	MVD	Mild	N/A	SNOMED
93234006	Congenital hypertrophy of mitral valve;Congenital hypertrophy of left atrioventricular valve	mitral valve disease	MVD	Mild	N/A	SNOMED
250997003	Multiple mitral valve orifice	mitral valve disease	MVD	Mild	N/A	SNOMED
448026008	Left atrioventricular valve bifoliate with fused left sided superior and inferior bridging leaflet	mitral valve disease	MVD	Mild	N/A	SNOMED
43910005	Congenital hypoplasia of aorta	other anomalies of the thoracic aorta	OATA	Moderate	N/A	SNOMED
461366002	Congenital hypoplasia of descending aorta	other anomalies of the thoracic aorta	OATA	Moderate	N/A	SNOMED
12075007	Ascending aortic hypoplasia;Congenital hypoplasia of ascending aorta	other anomalies of the thoracic aorta	OATA	Moderate	N/A	SNOMED
92960007	Congenital absence of aortic valve;Aortic valve absent	other valve defect	OVD	Severe	N/A	SNOMED
448075009	Uniatrial biventricular connection with absent right sided atrioventricular connection with straddling valve;Absent right sided atrioventricular connection with straddling valve - uniatrial biventricular connection	other valve defect	OVD	Severe	N/A	SNOMED
38665006	Rastelli operation for repair of pulmonary artery atresia	pulmonary artery atresia	PAAT	Severe	N/A	SNOMED
10930001	Congenital atresia of pulmonary artery;Imperforate pulmonary artery	pulmonary artery atresia	PAAT	Severe	N/A	SNOMED
448086006	Atresia of pulmonary trunk with absent left pulmonary artery	pulmonary artery atresia	PAAT	Severe	N/A	SNOMED
204448004	Atresia of pulmonary artery with septal defect	pulmonary artery atresia	PAAT	Severe	N/A	SNOMED
448087002	Atresia of pulmonary trunk with absent right pulmonary artery	pulmonary artery atresia	PAAT	Severe	N/A	SNOMED
448155003	Pulmonary atresia with ventricular septal defect of Fallot type	pulmonary artery atresia	PAAT	Severe	N/A	SNOMED
253625004	Pulmonary atresia with absent pulmonary artery	pulmonary artery atresia	PAAT	Severe	N/A	SNOMED
253624000	Pulmonary atresia with confluent pulmonary arteries	pulmonary artery atresia	PAAT	Severe	N/A	SNOMED
447925007	Hypoperfusion of left pulmonary artery due to preferential flow to right pulmonary artery	pulmonary artery malformation	PAM	Moderate	N/A	SNOMED
447926008	Hypoperfusion of right pulmonary artery due to preferential flow to left pulmonary artery	pulmonary artery malformation	PAM	Moderate	N/A	SNOMED
707371002	Congenital stenosis of left pulmonary artery;Congenital left pulmonary arterial stenosis	pulmonary artery malformation	PAM	Moderate	N/A	SNOMED
253629005	Pulmonary trunk absent with absent pulmonary artery	pulmonary artery malformation	PAM	Severe	N/A	SNOMED
448060001	Pulmonary trunk absent with absent right pulmonary artery	pulmonary artery malformation	PAM	Severe	N/A	SNOMED
449551006	Single stenosis of left pulmonary artery	pulmonary artery malformation	PAM	Moderate	N/A	SNOMED
449560003	Multiple stenoses of right pulmonary artery	pulmonary artery malformation	PAM	Moderate	N/A	SNOMED
86252004	Congenital absence of pulmonary artery;Pulmonary artery agenesis;Pulmonary artery absent;Agenesis of pulmonary artery	pulmonary artery malformation	PAM	Severe	N/A	SNOMED
253628002	Pulmonary trunk absent with non-confluent pulmonary arteries	pulmonary artery malformation	PAM	Severe	N/A	SNOMED
461433002	Major systemic to pulmonary collateral artery with absent pulmonary arteries proximal to hilar bifurcation	pulmonary artery malformation	PAM	Severe	N/A	SNOMED
449350006	Pulmonary artery with absent proximal arterial connection	pulmonary artery malformation	PAM	Moderate	N/A	SNOMED
286071000000000	Congenital peripheral pulmonary artery stenosis	pulmonary artery malformation	PAM	Moderate	N/A	SNOMED
448510002	Stenosis of left pulmonary artery	pulmonary artery malformation	PAM	Moderate	N/A	SNOMED
95441000	Pulmonary artery stenosis;Congenital stricture of pulmonary artery;Congenital stricture of pulmonary artery	pulmonary artery malformation	PAM	Moderate	N/A	SNOMED
449125001	Congenital stenosis of pulmonary artery	pulmonary artery malformation	PAM	Moderate	N/A	SNOMED
449589001	Single stenosis of right pulmonary artery	pulmonary artery malformation	PAM	Moderate	N/A	SNOMED
39987008	Congenital absence of right pulmonary artery	pulmonary artery malformation	PAM	Moderate	N/A	SNOMED
449547009	Right pulmonary artery with absent proximal arterial connection	pulmonary artery malformation	PAM	Moderate	N/A	SNOMED
253691004	Stenosis of systemic to pulmonary artery collateral artery	pulmonary artery malformation	PAM	Moderate	N/A	SNOMED
445209005	Congenital hypoplasia of left pulmonary artery	pulmonary artery malformation	PAM	Moderate	N/A	SNOMED
54682008	Hypoplasia of the pulmonary artery;Pulmonary artery hypoplasia;Congenital hypoplasia of pulmonary artery	pulmonary artery malformation	PAM	Moderate	N/A	SNOMED
447668005	Nonconfluent pulmonary arteries;Discontinuous pulmonary arteries	pulmonary artery malformation	PAM	Severe	N/A	SNOMED
448059006	Pulmonary trunk absent with absent left pulmonary artery	pulmonary artery malformation	PAM	Moderate	N/A	SNOMED
445208002	Congenital hypoplasia of right pulmonary artery	pulmonary artery malformation	PAM	Moderate	N/A	SNOMED
449433008	Diffuse stenosis of left pulmonary artery	pulmonary artery malformation	PAM	Moderate	N/A	SNOMED
449467003	Diffuse stenosis of right pulmonary artery	pulmonary artery malformation	PAM	Moderate	N/A	SNOMED
449559008	Multiple stenoses of left pulmonary artery	pulmonary artery malformation	PAM	Moderate	N/A	SNOMED
25559009	Congenital absence of left pulmonary artery	pulmonary artery malformation	PAM	Moderate	N/A	SNOMED
253627007	Pulmonary trunk absent with confluent pulmonary arteries	pulmonary artery malformation	PAM	Severe	N/A	SNOMED
707372009	Congenital stenosis of right pulmonary artery;Congenital right pulmonary arterial stenosis	pulmonary artery malformation	PAM	Moderate	N/A	SNOMED
447840008	Stenosis of right pulmonary artery	pulmonary artery malformation	PAM	Moderate	N/A	SNOMED
461434008	Major systemic to pulmonary collateral artery with pulmonary artery proximal to hilar bifurcation	pulmonary artery malformation	PAM	Severe	N/A	SNOMED
449587004	Divided left atrium with all pulmonary veins to proximal chamber and then to left atrium with additional pulmonary venous chamber extracardiac communication;Cor triatriatum with all pulmonary veins to proximal chamber and then to left atrium with additional pulmonary venous chamber extracardiac communication	anomalous pulmonary venous connection	PAVM	Moderate	N/A	SNOMED
449596004	Divided left atrium with some pulmonary veins to proximal chamber draining to right atrium and others connecting directly to left atrium;Cor triatriatum with some pulmonary veins to proximal chamber draining to right atrium and others connecting directly to left atrium	anomalous pulmonary venous connection	PAVM	Moderate	N/A	SNOMED
449595000	Cor triatriatum with some pulmonary veins to proximal chamber draining to right atrium and others connecting anomalously;Divided left atrium with some pulmonary veins to proximal chamber draining to right atrium and others connecting anomalously	anomalous pulmonary venous connection	PAVM	Moderate	N/A	SNOMED
128567004	Congenital pulmonary venous atrium	anomalous pulmonary venous connection	PAVM	Moderate	N/A	SNOMED
449436000	Cor triatriatum with some pulmonary veins to proximal chamber draining to left atrium;Divided left atrium with some pulmonary veins to proximal chamber draining to left atrium	anomalous pulmonary venous connection	PAVM	Moderate	N/A	SNOMED
253639004	Pulmonary arterio-venous fistula;Intrapulmonary arteriovenous fistula	anomalous pulmonary venous connection	PAVM	Moderate	N/A	SNOMED
449594001	Cor triatriatum with some pulmonary veins to proximal chamber draining to left atrium and others connecting anomalously;Divided left atrium with some pulmonary veins to proximal chamber draining to left atrium and others connecting anomalously	anomalous pulmonary venous connection	PAVM	Moderate	N/A	SNOMED
447666009	Divided left atrium with all pulmonary veins to proximal chamber and then to left atrium;Cor triatriatum with all pulmonary veins to proximal chamber and then to left atrium	anomalous pulmonary venous connection	PAVM	Moderate	N/A	SNOMED
270512000	Pulmonary arteriovenous aneurysm;Pulmonary arterio-venous aneurysm	anomalous pulmonary venous connection	PAVM	Moderate	N/A	SNOMED
449441008	Divided left atrium with all pulmonary veins to proximal chamber without communication to left atrium with pulmonary venous chamber communication to right atrium;Cor triatriatum with all pulmonary veins to proximal chamber without communication to left atrium with pulmonary venous chamber communication to right atrium	anomalous pulmonary venous connection	PAVM	Moderate	N/A	SNOMED
449429001	Divided left atrium with some pulmonary veins to proximal chamber draining to right atrium;Cor triatriatum with some pulmonary veins to proximal chamber draining to right atrium	anomalous pulmonary venous connection	PAVM	Moderate	N/A	SNOMED
68237008	PAPVD - Partial anomalous pulmonary venous drainage;Partial anomalous pulmonary venous return;PAPVR - Partial anomalous pulmonary venous return;PAPVC - Partial anomalous pulmonary venous connection;Partial anomalous pulmonary venous connection	anomalous pulmonary venous connection	PAVM	Moderate	N/A	SNOMED
447667000	Divided left atrium with all pulmonary veins to proximal chamber without communication to left atrium;Cor triatriatum with all pulmonary veins to proximal chamber without communication to left atrium	anomalous pulmonary venous connection	PAVM	Moderate	N/A	SNOMED
449492000	Divided left atrium with all pulmonary veins to proximal chamber and then to left atrium with additional pulmonary venous chamber communication to right atrium;Cor triatriatum with all pulmonary veins to proximal chamber and then to left atrium with additional pulmonary venous chamber communication to right atrium	anomalous pulmonary venous connection	PAVM	Moderate	N/A	SNOMED
449593007	Cor triatriatum with some pulmonary veins to proximal chamber draining to left atrium and others connecting directly to left atrium;Divided left atrium with some pulmonary veins to proximal chamber draining to left atrium and others connecting directly to left atrium	anomalous pulmonary venous connection	PAVM	Moderate	N/A	SNOMED
448320008	Divided left atrium with some pulmonary veins to proximal chamber;Cor triatriatum with some pulmonary veins to proximal chamber	anomalous pulmonary venous connection	PAVM	Moderate	N/A	SNOMED
449428009	Divided left atrium with all pulmonary veins to proximal chamber and then to left atrium with additional pulmonary venous chamber communication;Cor triatriatum with all pulmonary veins to proximal chamber and then to left atrium with additional pulmonary venous chamber communication	anomalous pulmonary venous connection	PAVM	Moderate	N/A	SNOMED
449440009	Cor triatriatum with all pulmonary veins to proximal chamber without communication to left atrium with extracardiac pulmonary venous chamber communication;Divided left atrium with all pulmonary veins to proximal chamber without communication to left atrium with extracardiac pulmonary venous chamber communication	anomalous pulmonary venous connection	PAVM	Moderate	N/A	SNOMED
175218000	Percut translum prosth occlus patent ductus arteriosus (PDA);Percutaneous transluminal prosthetic occlusion of patent ductus arteriosus	patent ductus arteriosus	PDA	Mild	N/A	SNOMED
175211006	Other specified open correction of patent ductus arteriosus;Open correction of patent ductus arteriosus NOS;Open correction of patent ductus arteriosus;Open correction of patent ductus arteriosus (PDA)	patent ductus arteriosus	PDA	Mild	N/A	SNOMED
175214003	Revision of correction of patent ductus arteriosus	patent ductus arteriosus	PDA	Mild	N/A	SNOMED
83330001	Patent arterial duct;PDA - Patent ductus arteriosus;Patent ductus arteriosus;Patent ductus Botalli;Botalli's patent ductus	patent ductus arteriosus	PDA	Mild	N/A	SNOMED
265859004	Repair of patent ductus arteriosus	patent ductus arteriosus	PDA	Mild	N/A	SNOMED
175212004	Ligation of patent ductus arteriosus;Ligation of patent ductus arteriosus	patent ductus arteriosus	PDA	Mild	N/A	SNOMED
122487007	Division of patent ductus arteriosus;Division of patent ductus arteriosus	patent ductus arteriosus	PDA	Mild	N/A	SNOMED
251006007	Pulmonary valve stenosis with doming	pulmonary stenosis	PS	Moderate	N/A	SNOMED
472782001	Stenosis of subvalvular region of neopulmonary valve;Subneopulmonary valve stenosis	pulmonary stenosis	PS	Moderate	N/A	SNOMED
448476001	Subpulmonary stenosis	pulmonary stenosis	PS	Moderate	N/A	SNOMED
253593006	Imperforate pulmonary valve	pulmonary stenosis	PS	Moderate	N/A	SNOMED
92830003	Combined valvular-subvalvular pulmonic stenosis	pulmonary stenosis	PS	Moderate	N/A	SNOMED
204345002	Congenital fusion of pulmonic cusps	pulmonary stenosis	PS	Moderate	N/A	SNOMED
472845002	Stenosis of foetal pulmonary valve;Stenosis of fetal pulmonary valve	pulmonary stenosis	PS	Moderate	N/A	SNOMED
194997002	Pulmonary stenosis, non-rheumatic;"Pulmonary valve stenosis, nonrheumatic"	pulmonary stenosis	PS	Moderate	N/A	SNOMED
204370002	Stenosis of infundibulum of right ventricle;Subvalvular pulmonic stenosis;Infundibular pulmonic stenosis;Pulmonary infundibular stenosis	pulmonary stenosis	PS	Moderate	N/A	SNOMED
251007003	Pulmonary valve stenosis with narrow jet	pulmonary stenosis	PS	Moderate	N/A	SNOMED
56786000	PS - Pulmonary valve stenosis;Pulmonic stenosis;Pulmonic valve stenosis;PVS - Pulmonary valve stenosis;Pulmonary valve stenosis;Pulmonary stenosis;"Pulmonary stenosis, cause unspecified"	pulmonary stenosis	PS	Moderate	N/A	SNOMED
195000004	Pulmonary valve stenosis with insufficiency	pulmonary stenosis	PS	Moderate	N/A	SNOMED
67278007	PV - Congenital pulmonary valve stenosis;Congenital valvular pulmonic stenosis;Congenital stenosis of pulmonary valve	pulmonary stenosis	PS	Moderate	N/A	SNOMED
52757001	Congenital supravalvular pulmonary stenosis	pulmonary stenosis	PS	Moderate	N/A	SNOMED
253586007	Pulmonary valve ring hypoplasia	pulmonary valve agenesis/atresia	PVA	Severe	N/A	SNOMED
719955006	Atresia of pulmonary valve;Pulmonary valve atresia	pulmonary valve agenesis/atresia	PVA	Severe	N/A	SNOMED
253592001	Pulmonary valve atresia without ventricular outflow tract	pulmonary valve agenesis/atresia	PVA	Severe	N/A	SNOMED
204443008	Pulmonary artery atresia	pulmonary valve agenesis/atresia	PVA	Severe	N/A	SNOMED
204342004	Congenital atresia of the pulmonary valve;Congenital atresia of pulmonary valve;Congenital pulmonary atresia	pulmonary valve agenesis/atresia	PVA	Severe	N/A	SNOMED
384648009	VSD - Repair of pulmonary atresia with ventricular septal defect;Repair of pulmonary atresia with ventricular septal defect	pulmonary valve agenesis/atresia	PVA	Severe	N/A	SNOMED
253591008	Pulmonary atresia with ventricular septal defect;PAVSD - Pulmonary atresia with ventricular septal defect	pulmonary valve agenesis/atresia	PVA	Severe	N/A	SNOMED
447839006	Pulmonary atresia and ventricular septal defect with aorta from right ventricle	pulmonary valve agenesis/atresia	PVA	Severe	N/A	SNOMED
54854003	Formation of conduit of right ventricle and pulmonary artery in repair of pulmonary artery atresia;Creation of shunt of right ventricle and pulmonary artery in repair of pulmonary artery atresia;Creation of conduit of right ventricle and pulmonary artery in repair of pulmonary artery atresia	pulmonary valve agenesis/atresia	PVA	Severe	N/A	SNOMED
447838003	Pulmonary atresia and ventricular septal defect with aorta from left ventricle	pulmonary valve agenesis/atresia	PVA	Severe	N/A	SNOMED
204467000	Atresia of pulmonary vein;Pulmonary vein atresia;PA - Pulmonary vein atresia	pulmonary valve agenesis/atresia	PVA	Severe	N/A	SNOMED
111322000	Pulmonary vein abnormality;Congenital anomaly of pulmonary veins;PV - Pulmonary vein abnormality;"Anomaly of the pulmonary veins, unspecified"	pulmonary vein malformation	PVEM	Moderate	N/A	SNOMED
697928004	Pulmonary venous hypertension due to congenital stenosis of pulmonary vein	pulmonary vein malformation	PVEM	Severe	N/A	SNOMED
727824006	Entire anomalous pulmonary vein	pulmonary vein malformation	PVEM	Moderate	N/A	SNOMED
234062003	Pulmonary vein stenosis	pulmonary vein malformation	PVEM	Moderate	N/A	SNOMED
11614003	Congenital pulmonary vein stenosis;Congenital stenosis of pulmonary veins	pulmonary vein malformation	PVEM	Moderate	N/A	SNOMED
36422005	Transposition of pulmonary veins	pulmonary vein malformation	PVEM	Moderate	N/A	SNOMED
253321003	Anomalous termination of right pulmonary vein	pulmonary vein malformation	PVEM	Moderate	N/A	SNOMED
443467005	Ligation of anomalous pulmonary vein	pulmonary vein malformation	PVEM	Moderate	N/A	SNOMED
204343009	Hypoplasia of pulmonary valve	pulmonary valve malformation	PVM	Moderate	N/A	SNOMED
253596003	APVS - Absent pulmonary valve syndrome;Absent pulmonary valve syndrome	pulmonary valve malformation	PVM	Severe	N/A	SNOMED
6996004	Congenital absence of pulmonary valve;Absent pulmonary valve;Congenital absence of pulmonic valve	pulmonary valve malformation	PVM	Severe	N/A	SNOMED
93287006	Congenital hypoplasia of pulmonary valve;Congenital small pulmonic valve;Congenital hypoplasia of pulmonic valve	pulmonary valve malformation	PVM	Moderate	N/A	SNOMED
449315003	Congenital abnormality of right atrioventricular valve chordae tendinae in double inlet ventricle	right atrioventricular valve	RAVV	Severe	N/A	SNOMED
448633007	Right ventricular outflow tract obstruction due to atrioventricular valve	right atrioventricular valve	RAVV	Moderate	N/A	SNOMED
472849008	Stenosis of fetal right atrioventricular (nontricuspid) valve;Stenosis of foetal right atrioventricular (nontricuspid) valve;Stenosis of fetal right atrioventricular (not morphologically tricuspid) valve;Stenosis of foetal right atrioventricular (not morphologically tricuspid) valve	right atrioventricular valve	RAVV	Moderate	N/A	SNOMED
253470003	True cleft of right atrioventricular valve leaflet	right atrioventricular valve	RAVV	Moderate	N/A	SNOMED
253461001	Dilatation of right atrioventricular valve annulus	right atrioventricular valve	RAVV	Mild	N/A	SNOMED
253463003	Straddling right atrioventricular valve	right atrioventricular valve	RAVV	Moderate	N/A	SNOMED
253460000	Overriding right atrioventricular valve	right atrioventricular valve	RAVV	Moderate	N/A	SNOMED
253454000	Abnormality of right atrioventricular valve in double inlet ventricle;DIV - Abnormality of right atrioventricular valve in double inlet ventricle	right atrioventricular valve	RAVV	Severe	N/A	SNOMED
449111002	Double orifice of right atrioventricular valve in double inlet ventricle	right atrioventricular valve	RAVV	Severe	N/A	SNOMED
460602002	Dilatation of right atrioventricular (nontricuspid) valve in double inlet ventricle;Dilatation of right atrioventricular (not morphologically tricuspid) valve in double inlet ventricle;Dilation of right atrioventricular (not morphologically tricuspid) valve in double inlet ventricle	right atrioventricular valve	RAVV	Severe	N/A	SNOMED
449031001	Congenital abnormality of right atrioventricular valve leaflet in double inlet ventricle	right atrioventricular valve	RAVV	Severe	N/A	SNOMED
449040002	Hypoplasia of right atrioventricular valve annulus in double inlet ventricle	right atrioventricular valve	RAVV	Severe	N/A	SNOMED
449032008	Congenital abnormality of right atrioventricular valve papillary muscle in double inlet ventricle	right atrioventricular valve	RAVV	Severe	N/A	SNOMED
449316002	Congenital abnormality of right atrioventricular valve in double inlet ventricle	right atrioventricular valve	RAVV	Severe	N/A	SNOMED
253456003	Imperforate right atrioventricular valve	right atrioventricular valve	RAVV	Severe	N/A	SNOMED
253534003	Right ventricular outflow tract absent	right ventricular outflow obstruction	RVOO	Severe	N/A	SNOMED
448778001	Obstruction of right ventricular outflow tract due to aortico-left ventricular tunnel	right ventricular outflow obstruction	RVOO	Moderate	N/A	SNOMED
449520004	Right ventricular outflow tract obstruction due to septoparietal trabeculation	right ventricular outflow obstruction	RVOO	Moderate	N/A	SNOMED
253531006	Right ventricular outflow obstruction - localized;Right ventricular outflow obstruction - localised	right ventricular outflow obstruction	RVOO	Moderate	N/A	SNOMED
449352003	Right ventricular outflow tract obstruction due to abnormal cardiac muscle bands	right ventricular outflow obstruction	RVOO	Moderate	N/A	SNOMED
253529002	RVOT - Right ventricular outflow tract abnormality;Right ventricular outflow tract abnormality;Abnormal infundibular morphology	right ventricular outflow obstruction	RVOO	Moderate	N/A	SNOMED
448082008	Right ventricular outflow tract obstruction due to prolapse of Eustachian valve	right ventricular outflow obstruction	RVOO	Moderate	N/A	SNOMED
448001004	Right ventricular outflow tract obstruction due to aneurysm of membranous septum	right ventricular outflow obstruction	RVOO	Moderate	N/A	SNOMED
448309008	Right ventricular outflow tract obstruction due to fibromuscular shelf	right ventricular outflow obstruction	RVOO	Moderate	N/A	SNOMED
253532004	Right ventricular outflow obstruction - tubular	right ventricular outflow obstruction	RVOO	Moderate	N/A	SNOMED
448310003	Right ventricular outflow tract obstruction due to malaligned outlet septum	right ventricular outflow obstruction	RVOO	Moderate	N/A	SNOMED
470752003	Progression of fetal right ventricular outflow tract obstruction;Progression of foetal right ventricular outflow tract obstruction	right ventricular outflow obstruction	RVOO	Moderate	N/A	SNOMED
253533009	Right ventricular outflow tract atresia	right ventricular outflow obstruction	RVOO	Severe	N/A	SNOMED
253530007	Right ventricular outflow tract obstruction;RVOTO - Right ventricular outflow tract obstruction	right ventricular outflow obstruction	RVOO	Moderate	N/A	SNOMED
448083003	Right ventricular outflow tract obstruction due to prolapsed arterial valve	right ventricular outflow obstruction	RVOO	Moderate	N/A	SNOMED
174997007	Operations on the left ventricular outflow tract;LVOTO - Operations for left ventricular outflow tract obstruction;Repair of subaortic stenosis	subaortic stenosis	SAS	Moderate	N/A	SNOMED
32899003	Resection of subvalvular tissue for discrete subvalvular aortic stenosis;Excision of aortic subvalvular ring	subaortic stenosis	SAS	Moderate	N/A	SNOMED
448871001	Subaortic stenosis due to restrictive ventricular septal defect in functionally univentricular heart	subaortic stenosis	SAS	Moderate	N/A	SNOMED
448104005	Localized supravalvar aortic stenosis at sinutubular junction;Localised supravalvar aortic stenosis at sinutubular junction	subaortic stenosis	SAS	Moderate	N/A	SNOMED
204368006	Subvalvular stenosis;Subvalvar stenosis;Subaortic stenosis	subaortic stenosis	SAS	Moderate	N/A	SNOMED
448415009	Subaortic stenosis due to common atrioventricular valve	subaortic stenosis	SAS	Moderate	N/A	SNOMED
268174004	Septal defect NOS;Heart bulb or septal closure defects NOS;Other heart bulb and septal closure defect	septal defect (unspecified)	SD	Moderate	N/A	SNOMED
41893002	Right sided atrium connecting to left ventricle;Left ventricular-right atrial communication;Left ventricle to right atrial communication	septal defect (unspecified)	SD	Moderate	N/A	SNOMED
65184001	Closure of septal defect of heart with tissue graft;Repair of septal defect of heart with tissue graft	septal defect (unspecified)	SD	Mild	N/A	SNOMED
445294008	Common atrioventricular orifice in double inlet ventricle	single ventricle	SV	Severe	N/A	SNOMED
472796007	Congenital subaortic stenosis due to restrictive ventricular septal defect associated with functionally univentricular heart	single ventricle	SV	Severe	N/A	SNOMED
204397009	Cor triloculare	single ventricle	SV	Severe	N/A	SNOMED
45503006	Common ventricle;Absence of interventricular septum;Cor triloculare biatriatum;Single ventricle	single ventricle	SV	Severe	N/A	SNOMED
472797003	Subaortic stenosis associated with functionally univentricular heart as complication of procedure	single ventricle	SV	Severe	N/A	SNOMED
204399007	Hemicardia	single ventricle	SV	Severe	N/A	SNOMED
253276007	Cor triloculare biventriculare;Cor triloculare biventriculare;Common atrium;Congenital absence of atrial septum	single ventricle	SV	Severe	N/A	SNOMED
253285007	Absent right sided atrioventricular connection	single ventricle	SV	Severe	N/A	SNOMED
81990004	Absence of atrial AND ventricular septa;Cor biloculare	single ventricle	SV	Severe	N/A	SNOMED
448072007	Absent atrioventricular connection - single inlet ventricle;Single inlet ventricle with absent atrioventricular connection	single ventricle	SV	Severe	N/A	SNOMED
54160000	Congenital aneurysm of sinus of Valsalva	sinus of valsalva	SVA	Moderate	N/A	SNOMED
360473004	Congenital asymmetric septal hypertrophy;Congenital muscular subaortic stenosis	supravalvular aortic stenosis	SVAS	Moderate	N/A	SNOMED
448061002	Shelf-like supravalvar aortic stenosis	supravalvular aortic stenosis	SVAS	Moderate	N/A	SNOMED
7169009	Congenital supravalvular aortic stenosis	supravalvular aortic stenosis	SVAS	Moderate	N/A	SNOMED
18546004	Congenital aortic stenosis;Congenital stenosis of aortic valve	supravalvular aortic stenosis	SVAS	Moderate	N/A	SNOMED
268185002	Supravalvar aortic stenosis;Congenital stenosis of ascending aorta;SVAS - Supravalvar aortic stenosis	supravalvular aortic stenosis	SVAS	Moderate	N/A	SNOMED
253642005	Diffuse supravalvar aortic stenosis	supravalvular aortic stenosis	SVAS	Moderate	N/A	SNOMED
8712002	Congenital subaortic stenosis of membranous type;Congenital subaortic stenosis due to fibromuscular shelf	supravalvular aortic stenosis	SVAS	Moderate	N/A	SNOMED
73660006	Congenital subvalvular aortic stenosis;Congenital subaortic stenosis	supravalvular aortic stenosis	SVAS	Moderate	N/A	SNOMED
174998002	Repair of supra-aortic stenosis	supravalvular aortic stenosis	SVAS	Moderate	N/A	SNOMED
56309007	Congenital subaortic stenosis of tunnel type;Subaortic stenosis due to fibromuscular tunnel	supravalvular aortic stenosis	SVAS	Moderate	N/A	SNOMED
253641003	Hour glass aortic stenosis;Localised supravalvar aortic stenosis;Localized supravalvar aortic stenosis	supravalvular aortic stenosis	SVAS	Moderate	N/A	SNOMED
66858001	Anomalous pulmonary venous drainage to superior vena cava	total anomalous pulmonary venous connection	TAPVC	Moderate	N/A	SNOMED
286341000000000	Total anomalous pulmonary venous connection to hepatic vein	total anomalous pulmonary venous connection	TAPVC	Moderate	N/A	SNOMED
447914003	TAPVC (total anomalous pulmonary venous connection) of intracardiac type;Total anomalous pulmonary venous connection of intracardiac type	total anomalous pulmonary venous connection	TAPVC	Moderate	N/A	SNOMED
286351000000000	Total anomalous pulmonary venous connection to right atrium	total anomalous pulmonary venous connection	TAPVC	Moderate	N/A	SNOMED
111323005	TAPVC - Total anomalous pulmonary venous connection;TAPVD - Total anomalous pulmonary venous drainage;Total anomalous pulmonary venous return;Total anomalous pulmonary venous connection;TAPVR	total anomalous pulmonary venous connection	TAPVC	Moderate	N/A	SNOMED
449434002	Supracardiac location of anomalous pulmonary venous connection to left superior vena cava;Supracardiac location of anomalous pulmonary venous connection to left superior caval vein	total anomalous pulmonary venous connection	TAPVC	Moderate	N/A	SNOMED
448727008	Total anomalous pulmonary venous connections of mixed type	total anomalous pulmonary venous connection	TAPVC	Moderate	N/A	SNOMED
447832002	Total anomalous pulmonary venous connection of supracardiac type;TAPVC (total anomalous pulmonary venous connection) of supracardiac type	total anomalous pulmonary venous connection	TAPVC	Moderate	N/A	SNOMED
448599000	TAPVC (total anomalous pulmonary venous connection) of infracardiac type;Total anomalous pulmonary venous connection of infracardiac type	total anomalous pulmonary venous connection	TAPVC	Moderate	N/A	SNOMED
449494004	Supracardiac location of anomalous pulmonary venous connection to right superior caval vein;Supracardiac location of anomalous pulmonary venous connection to right superior vena cava	total anomalous pulmonary venous connection	TAPVC	Moderate	N/A	SNOMED
286361000000000	Total anomalous pulmonary venous connection to superior vena cava	total anomalous pulmonary venous connection	TAPVC	Moderate	N/A	SNOMED
22750001	Anomalous pulmonary venous drainage to abdominal portion of inferior vena cava	total anomalous pulmonary venous connection	TAPVC	Moderate	N/A	SNOMED
63042009	Tricuspid atresia;Congenital atresia of tricuspid valve	tricuspid atresia	TAT	Severe	N/A	SNOMED
253455004	Right atrioventricular valve atresia	tricuspid atresia	TAT	Severe	N/A	SNOMED
204354004	Congenital tricuspid atresia and stenosis	tricuspid atresia	TAT	Severe	N/A	SNOMED
92976003	Congenital absence of right atrioventricular valve;Congenital absence of tricuspid valve	tricuspid atresia	TAT	Severe	N/A	SNOMED
74041008	Repair of tricuspid atresia	tricuspid atresia	TAT	Severe	N/A	SNOMED
174830006	TAPVC - Total anomalous pulmonary venous connection operation;Correction of total anomalous pulmonary venous connection;Repair of total anomalous pulmonary venous connection;Correction of total anomalous pulmonary venous connection OS;Correction of total anomalous pulmonary venous connection;TAVPR - Total anomalous pulmonary venous return operation;Repair of total anomalous pulmonary venous retur…	total anomalous pulmonary venous connection	TAPVC	Moderate	N/A	SNOMED
285251000000000	Dextrotransposition of the great arteries	transposition of the great arteries	TGA	Severe	N/A	SNOMED
83799000	Congenitally corrected transposition of great arteries;Transposition of great vessels with ventricular inversion;Discordant ventriculoarterial connection with discordant atrioventricular connection;Corrected transposition of great vessels	transposition of the great arteries	TGA	Moderate	N/A	SNOMED
18932005	Rastelli operation in repair of transposition of great vessels	transposition of the great arteries	TGA	Moderate	N/A	SNOMED
449445004	Anatomically corrected malposition with concordant ventriculoarterial connections and parallel great arteries	transposition of the great arteries	TGA	Moderate	N/A	SNOMED
68800008	Creation of shunt of right ventricle and pulmonary artery in repair of transposition of great vessels;Creation of conduit of right ventricle and pulmonary artery in repair of transposition of great vessels	transposition of the great arteries	TGA	Moderate	N/A	SNOMED
26146002	Transposition of the great arteries;Complete TGA;Discordant ventriculoarterial connection with concordant atrioventricular connection;Complete transposition of great vessels;Classical transposition of great vessels	transposition of the great arteries	TGA	Severe	N/A	SNOMED
75942006	Total correction of transposition of great vessels	transposition of the great arteries	TGA	Moderate	N/A	SNOMED
399216004	Dextrotransposition;D - transposition of the great vessels	transposition of the great arteries	TGA	Severe	N/A	SNOMED
51201009	Senning operation;Correction of transposition of great vessels	transposition of the great arteries	TGA	Moderate	N/A	SNOMED
399046008	Levotransposition;Levotransposition of the great arteries;L - transposition of the great vessels	transposition of the great arteries	TGA	Severe	N/A	SNOMED
204300001	Incomplete transposition of great vessels;Incomplete great vessel transposition	transposition of the great arteries	TGA	Severe	N/A	SNOMED
204297006	Total great vessel transposition	transposition of the great arteries	TGA	Severe	N/A	SNOMED
253297008	Transposition of aorta	transposition of the great arteries	TGA	Severe	N/A	SNOMED
204299009	Dextratransposition of aorta;Dextrotransposition of aorta	transposition of the great arteries	TGA	Severe	N/A	SNOMED
395723006	Other correction of transposition of great vessels;Other correction of transposition of great vessels NOS;Operation for transposition of great vessels;TGV - Operation for transposition of great vessels;TGA - Operation for transposition of great arteries;Other correction of transposition of great vessels OS;Other repair of transposition of great arteries;Operation for transposition of great vessel…	transposition of the great arteries	TGA	Moderate	N/A	SNOMED
443260009	Rastelli interventricular tunnel;Surgically constructed outflow tract of left ventricle across ventricular septal defect to aorta	transposition of the great arteries	TGA	Moderate	N/A	SNOMED
399228007	Tetralogy of Fallot with absent pulmonary valve	tetralogy of fallot	TOF	Moderate	N/A	SNOMED
174814003	Repair of tetralogy of Fallot;Repair of tetralogy of Fallot NOS;Other specified repair of tetralogy of Fallot;Other specified correction of tetralogy of Fallot;Correction of tetralogy of Fallot;Correction of tetralogy of Fallot NOS	tetralogy of fallot	TOF	Moderate	N/A	SNOMED
253515003	Ventricular septal defect in Fallot's tetralogy;Ventricular septal defect in Fallot tetralogy	tetralogy of fallot	TOF	Moderate	N/A	SNOMED
448475002	Absent pulmonary valve syndrome with ventricular septal defect of non Fallot type	tetralogy of fallot	TOF	Moderate	N/A	SNOMED
62118003	Repair of ventricular septal defect with prosthesis in total repair of tetralogy of Fallot	tetralogy of fallot	TOF	Moderate	N/A	SNOMED
86299006	Tetralogy of Fallot;"Tetralogy of Fallot, unspecified";"Subpulmonic stenosis, ventricular septal defect, overriding aorta, AND right ventricular hypertrophy";Tetralogy of Fallot NOS;TOF - Tetralogy of Fallot;Fallot's tetralogy	tetralogy of fallot	TOF	Moderate	N/A	SNOMED
63934006	Overriding aorta;Overriding aorta	tetralogy of fallot	TOF	Moderate	N/A	SNOMED
27986000	Congenital pulmonary arteriovenous aneurysm	tetralogy of fallot	TOF	Moderate	N/A	SNOMED
233112003	DORV - Repair of Fallot-type double outlet right ventricle;Repair of Fallot-type double outlet right ventricle	tetralogy of fallot	TOF	Moderate	N/A	SNOMED
174818000	Revision of correction of tetralogy of Fallot	tetralogy of fallot	TOF	Moderate	N/A	SNOMED
425785006	Repair of tetralogy of Fallot with absent pulmonary valve	tetralogy of fallot	TOF	Moderate	N/A	SNOMED
174817005	Correction of tetralogy of Fallot using right ventricular outflow patch	tetralogy of fallot	TOF	Moderate	N/A	SNOMED
233049006	Repair of atrioventricular septal defect associated with Fallot's tetralogy;Repair of atrioventricular septal defect associated with Fallot tetralogy	tetralogy of fallot	TOF	Moderate	N/A	SNOMED
204351007	Fallot trilogy;Fallot's trilogy;Fallot triad	tetralogy of fallot	TOF	Moderate	N/A	SNOMED
83698002	Complete repair of tetralogy of Fallot with transannular patch	tetralogy of fallot	TOF	Moderate	N/A	SNOMED
174815002	Correction of tetralogy of Fallot using valved right ventricular outflow conduit	tetralogy of fallot	TOF	Moderate	N/A	SNOMED
75078003	Repair of ventricular septal defect in total repair of tetralogy of Fallot	tetralogy of fallot	TOF	Moderate	N/A	SNOMED
232921000000000	Repair of Fallot-type pulmonary atresia with aortopulmonary collaterals	tetralogy of fallot	TOF	Moderate	N/A	SNOMED
204306007	Pentalogy of Fallot	tetralogy of fallot	TOF	Moderate	N/A	SNOMED
448302004	Repair of tetralogy of Fallot using right ventricular outflow conduit	tetralogy of fallot	TOF	Moderate	N/A	SNOMED
766976003	Pulmonary valve agenesis, tetralogy of Fallot, absence of ductus arteriosus syndrome;"Absence of pulmonary valve, Fallot tetralogy, absence of ductus arteriosus syndrome"	tetralogy of fallot	TOF	Moderate	N/A	SNOMED
448007000	Atrioventricular septal defect associated with tetralogy of Fallot;Atrioventricular septal defect in association with tetralogy of Fallot	tetralogy of fallot	TOF	Moderate	N/A	SNOMED
253514004	Dextraposition of aorta in Fallot's tetralogy;Dextroposition of aorta in tetralogy of Fallot;Dextraposition of aorta in Fallot tetralogy	tetralogy of fallot	TOF	Moderate	N/A	SNOMED
253512000	Tetralogy of Fallot with pulmonary stenosis	tetralogy of fallot	TOF	Moderate	N/A	SNOMED
233123004	Intraventricular operation for non-Fallot type double outlet ventricle;Intraventricular operation for transposition or double outlet ventricle	tetralogy of fallot	TOF	Moderate	N/A	SNOMED
253298003	Fallot type double outlet right ventricle;Double outlet right ventricle with subaortic ventricular septal defect	tetralogy of fallot	TOF	Moderate	N/A	SNOMED
253610004	Unicuspid aortic valve	unicuspid aortic valve	UAV	Mild	N/A	SNOMED
447696004	Unicommissural unicuspid aortic valve	unicuspid aortic valve	UAV	Mild	N/A	SNOMED
448085005	Acommissural unicuspid aortic valve	unicuspid aortic valve	UAV	Mild	N/A	SNOMED
253553008	Anterior perimembranous ventricular septal defect;Perimembranous ventricular septal defect with extension to right ventricular trabecular component	ventricular septal defect	VSD	Mild	N/A	SNOMED
253570000	Doubly committed subarterial ventricular septal defect with muscular posterior inferior rim	ventricular septal defect	VSD	Moderate	N/A	SNOMED
37851000000000	History of correction of ventricular septal defect	ventricular septal defect	VSD	Moderate	N/A	SNOMED
764955006	Laubry Pezzi syndrome;Ventricular septal defect with aortic insufficiency	ventricular septal defect	VSD	Moderate	N/A	SNOMED
439707001	Transmyocardial closure of ventricular septal defect using catheter with implant	ventricular septal defect	VSD	Mild	N/A	SNOMED
448827000	Ventricular septal defect with absent outlet septum and overriding truncal valve with inferior muscular rim	ventricular septal defect	VSD	Severe	N/A	SNOMED
253563000	Muscular ventricular septal defect in inlet septum	ventricular septal defect	VSD	Mild	N/A	SNOMED
253564006	Muscular ventricular septal defect in central trabecular septum	ventricular septal defect	VSD	Mild	N/A	SNOMED
253551005	Restrictive ventricular septal defect	ventricular septal defect	VSD	Mild	N/A	SNOMED
89814007	Closure of defect of interventricular septum using prosthetic patch;Repair of ventricular septal defect with prosthesis;Repair of defect of interventricular septum using prosthetic patch	ventricular septal defect	VSD	Mild	N/A	SNOMED
30288003	Ventricular septal defect;Interventricular septal defect;Ventricular septal defect NOS;VSD - Ventricular septal defect;Other specified ventricular septal defect;"Ventricular septal defect, unspecified"	ventricular septal defect	VSD	Mild	N/A	SNOMED
768552007	Congenital ventricular septal defect	ventricular septal defect	VSD	Mild	N/A	SNOMED
447698003	Ventricular septal defect with anterior malaligned outlet septum with overriding aortic valve	ventricular septal defect	VSD	Mild	N/A	SNOMED
109430007	Multiple muscular ventricular septum defect;Multiple trabecular ventricular septal defect;Swiss cheese heart	ventricular septal defect	VSD	Moderate	N/A	SNOMED
12445005	Closure of defect of interventricular septum using tissue graft;Repair of ventricular septal defect with tissue graft	ventricular septal defect	VSD	Mild	N/A	SNOMED
76025005	Correction of ventricular septal defect;Repair of ventricular septal defect;Ventriculoseptopexy;Ventriculoseptoplasty	ventricular septal defect	VSD	Mild	N/A	SNOMED
448021003	Number of ventricular septal defects	ventricular septal defect	VSD	Mild	N/A	SNOMED
204312002	Gerbode's defect;Ventricular septal defect between left ventricle and right atrium;Gerbode defect	ventricular septal defect	VSD	Moderate	N/A	SNOMED
447778004	Spontaneous reduction in size of ventricular septal defect	ventricular septal defect	VSD	Mild	N/A	SNOMED
762460002	Haemodynamically insignificant ventricular septal defect;Hemodynamically insignificant ventricular septal defect	ventricular septal defect	VSD	Mild	N/A	SNOMED
52930005	Repair of defect of interventricular septum;Primary closure of defect of interventricular septum NEC;Closure of defect of interventricular septum NOS;Percutaneous translum repair defect intervent septum NEC;VSD - Closure of ventricular septal defect;Closure of ventricular septal defect;Other specified repair of defect of interventricular septum;Primary repair of defect of interventricular septum …	ventricular septal defect	VSD	Mild	N/A	SNOMED
253552003	Perimembranous ventricular septal defect with extension to right ventricular inlet;Posterior perimembranous ventricular septal defect	ventricular septal defect	VSD	Mild	N/A	SNOMED
449190000	Muscular ventricular septal defect in trabecular septum	ventricular septal defect	VSD	Mild	N/A	SNOMED
253562005	Absent outlet septum;Ventricular septal defect with absent outlet septum and overriding truncal valve	ventricular septal defect	VSD	Severe	N/A	SNOMED
449524008	Spontaneous reduction in size of ventricular septal defect due to accessory tissue of atrioventricular valve	ventricular septal defect	VSD	Mild	N/A	SNOMED
233100002	Transluminal closure of ventricular septal defect using device;Transluminal closure of ventricular septal defect using prosthesis;TL - Transluminal closure of ventricular septal defect;Percutaneous transluminal closure of defect of interventricular septum using prosthesis	ventricular septal defect	VSD	Mild	N/A	SNOMED
449503003	Spontaneous reduction in size of ventricular septal defect due to prolapse of cusp of aortic valve	ventricular septal defect	VSD	Moderate	N/A	SNOMED
447671002	Ventricular septal defect with posterior malaligned outlet septum with overriding aortic valve	ventricular septal defect	VSD	Mild	N/A	SNOMED
447670001	Ventricular septal defect with anterior malaligned outlet septum with overriding pulmonary valve	ventricular septal defect	VSD	Moderate	N/A	SNOMED
253571001	Giant ventricular septal defect;Nearly absent ventricular septum	ventricular septal defect	VSD	Moderate	N/A	SNOMED
459181003	Aneurysm of patch of ventricular septal defect	ventricular septal defect	VSD	Mild	N/A	SNOMED
233099005	Closure of ventricular septal defect by direct suture	ventricular septal defect	VSD	Mild	N/A	SNOMED
233104006	Enlargement of restrictive ventricular septal defect;VSD - Enlargement of restrictive ventricular septal defect	ventricular septal defect	VSD	Mild	N/A	SNOMED
442087005	Fluoroscopy guided closure of ventricular septal defect;Closure of ventricular septal defect using fluoroscopic guidance	ventricular septal defect	VSD	Mild	N/A	SNOMED
447941008	Residual ventricular septal defect	ventricular septal defect	VSD	Mild	N/A	SNOMED
253555001	Confluent perimembranous ventricular septal defect;Perimembranous ventricular septal defect with extension to all right ventricular components	ventricular septal defect	VSD	Mild	N/A	SNOMED
253569001	Doubly committed subarterial ventricular septal defect with membranous septum extension	ventricular septal defect	VSD	Moderate	N/A	SNOMED
447672009	Ventricular septal defect with posterior malaligned outlet septum with overriding pulmonary valve	ventricular septal defect	VSD	Moderate	N/A	SNOMED
448876006	Subarterial ventricular septal defect	ventricular septal defect	VSD	Mild	N/A	SNOMED
698944006	History of closure of ventricular septal defect	ventricular septal defect	VSD	Mild	N/A	SNOMED
428818006	Closure of defect of interventricular septum using intraoperative transluminal prosthesis;Repair interventricular septal defect us intraop trans pros	ventricular septal defect	VSD	Mild	N/A	SNOMED
448780007	Ventricular septal defect with absent outlet septum and overriding truncal valve with extension of membranous septum	ventricular septal defect	VSD	Severe	N/A	SNOMED
373131000	Non-restrictive ventricular septal defect	ventricular septal defect	VSD	Mild	N/A	SNOMED
28886004	Closure of ventricular septal defect with infundibular resection and patch	ventricular septal defect	VSD	Mild	N/A	SNOMED
80733000	Closure of ventricular septal defect with patch;Close defect interventricular septum using tissue graft NEC;Repair defect interventricular septum us tissue graft NEC;Closure of ventricular septal defect using patch	ventricular septal defect	VSD	Mild	N/A	SNOMED
109428005	Perimembranous ventricular septal defect	ventricular septal defect	VSD	Mild	N/A	SNOMED
123714004	Ventricular septal defect, spontaneous closure;Spontaneous closure of ventricular septal defect	ventricular septal defect	VSD	Mild	N/A	SNOMED
109427000	Subpulmonic ventricular septal defect;Supracristal ventricular septal defect	ventricular septal defect	VSD	Mild	N/A	SNOMED
449525009	Spontaneous reduction in size of ventricular septal defect due to fibromuscular reaction	ventricular septal defect	VSD	Mild	N/A	SNOMED
449385006	Confluent muscular ventricular septal defect	ventricular septal defect	VSD	Mild	N/A	SNOMED
253567004	Muscular ventricular septal defect in outlet septum	ventricular septal defect	VSD	Mild	N/A	SNOMED
253568009	Doubly committed subarterial ventricular septal defect;DCSA - Doubly committed subarterial defect	ventricular septal defect	VSD	Moderate	N/A	SNOMED
447852001	Ventricular septal defect of inlet of right aspect of ventricular septum	ventricular septal defect	VSD	Mild	N/A	SNOMED
448411000	Spontaneous closure of ventricular septal defect due to prolapse of cusp of aortic valve	ventricular septal defect	VSD	Moderate	N/A	SNOMED
428759006	Closure of multiple interventricular septal defects;Closure of multiple ventricular septal defects	ventricular septal defect	VSD	Mild	N/A	SNOMED
449526005	Spontaneous reduction in size of ventricular septal defect due to tissue of membranous septum	ventricular septal defect	VSD	Mild	N/A	SNOMED
704450003	History of ventricular septal defect repair	ventricular septal defect	VSD	Moderate	N/A	SNOMED
253554002	Cranial perimembranous ventricular septal defect;Perimembranous ventricular septal defect with extension to right ventricular outlet	ventricular septal defect	VSD	Mild	N/A	SNOMED
94706008	Muscular ventricular septum defect;Muscular ventricular septal defect	ventricular septal defect	VSD	Mild	N/A	SNOMED
447675006	Spontaneous closure of ventricular septal defect due to fibromuscular reaction	ventricular septal defect	VSD	Mild	N/A	SNOMED
439714004	Transmyocardial closure of ventricular septal defect using catheter with implant and cardiopulmonary bypass	ventricular septal defect	VSD	Mild	N/A	SNOMED
253565007	Muscular ventricular septal defect in apical trabecular septum	ventricular septal defect	VSD	Mild	N/A	SNOMED
253559007	Ventricular septal defect with malaligned outlet septum to left	ventricular septal defect	VSD	Moderate	N/A	SNOMED
448062009	Ventricular septal defect with malaligned outlet septum	ventricular septal defect	VSD	Mild	N/A	SNOMED
253566008	Muscular ventricular septal defect in marginal septum	ventricular septal defect	VSD	Mild	N/A	SNOMED
80387009	Roger's disease;Small ventricular septal defect;Asymptomatic ventricular septal defect;Roger disease;Roger's disease;Maladie de Roger	ventricular septal defect	VSD	Mild	N/A	SNOMED
447942001	Spontaneous closure of ventricular septal defect due to tissue of membranous septum	ventricular septal defect	VSD	Mild	N/A	SNOMED
448201009	Spontaneous closure of ventricular septal defect due to accessory tissue of atrioventricular valve	ventricular septal defect	VSD	Mild	N/A	SNOMED
253556000	Ventricular septal defect with malaligned outlet septum to right	ventricular septal defect	VSD	Moderate	N/A	SNOMED
86971008	Closure of ventricular septal defect with pulmonary valvotomy and patch	ventricular septal defect	VSD	Moderate	N/A	SNOMED
473118009	History of ventricular septal defect	ventricular septal defect	VSD	Mild	N/A	SNOMED
P722.	Atresia of aorta	aortic valve atresia/aplasia	AAP	Severe	N/A	Read
P7220	Atresia of aorta	aortic valve atresia/aplasia	AAP	Severe	N/A	Read
P7221	Atresia of aorta	aortic valve atresia/aplasia	AAP	Severe	N/A	Read
P7225	Atresia of aorta	aortic valve atresia/aplasia	AAP	Severe	N/A	Read
P722z	Atresia of aorta	aortic valve atresia/aplasia	AAP	Severe	N/A	Read
P64z.	Congenital aortic valve insufficiency NOS	aortic regurgitation	AR	Mild	N/A	Read
P64..	Congenital insufficiency of aortic valve	aortic regurgitation	AR	Mild	N/A	Read
P640.	Congenital aortic valve insufficiency, unspecified	aortic regurgitation	AR	Mild	N/A	Read
P6y43	Coronary artery from pulmonary trunk	anomalous origin of the right coronary artery from pulmonary artery	ARCAPA	Moderate	N/A	Read
7907z	Closure of defect of interatrial septum NOS	atrial septal defect	ASD	Mild	N/A	Read
P550.	Interatrial/auricular septal defect NEC	atrial septal defect	ASD	Mild	N/A	Read
P561.	Ostium primum defect	atrial septal defect	ASD	Moderate	N/A	Read
790A0	Open enlargement of defect of atrial septum	atrial septal defect	ASD	Mild	N/A	Read
790L3	Percutan transluminal closure defect interatrial septum NEC	atrial septal defect	ASD	Mild	N/A	Read
7907.	Repair of atrial septal defect	atrial septal defect	ASD	Mild	N/A	Read
P552.	Persistent ostium secundum	atrial septal defect	ASD	Mild	N/A	Read
21268	Ostium secundum atrial septal defect resolved	atrial septal defect	ASD	Mild	N/A	Read
Xa3ki	Enlarge heart septal foramen	atrial septal defect	ASD	Mild	N/A	Read
P552.	Patent ostium secundum	atrial septal defect	ASD	Mild	N/A	Read
P55..	Secundum atrial septal defect	atrial septal defect	ASD	Mild	N/A	Read
P561.	Ostium primum defect	atrial septal defect	ASD	Moderate	N/A	Read
P550.	Atrial septal defect	atrial septal defect	ASD	Mild	N/A	Read
P55y.	Other specified ostium secundum atrial septal defect	atrial septal defect	ASD	Mild	N/A	Read
7906z	Repair of defect of the atrioventricular septum NOS	atrioventricular septal defect	AVSD	Moderate	N/A	Read
7906.	Atrioventricular septal defect repair	atrioventricular septal defect	AVSD	Moderate	N/A	Read
P560.	Endocardial cushion defects, unspecified	atrioventricular septal defect	AVSD	Moderate	N/A	Read
79064	Primary repair of defect of atrioventricular septum NEC	atrioventricular septal defect	AVSD	Moderate	N/A	Read
P56..	Endocardial cushion defect	atrioventricular septal defect	AVSD	Moderate	N/A	Read
79061	Close defect atrioventric septum using prosthetic patch NEC	atrioventricular septal defect	AVSD	Moderate	N/A	Read
79063	Closure of persistent ostium primum	atrioventricular septal defect	AVSD	Moderate	N/A	Read
P56z.	Endocardial cushion defects NOS	atrioventricular septal defect	AVSD	Moderate	N/A	Read
79061	Repair defect atrioventricular septum prosthetic patch	atrioventricular septal defect	AVSD	Moderate	N/A	Read
7906y	Other specified closure of defect of atrioventricular septum	atrioventricular septal defect	AVSD	Moderate	N/A	Read
7906z	Closure of defect of atrioventricular septum NOS	atrioventricular septal defect	AVSD	Moderate	N/A	Read
P56y.	Other specified endocardial cushion defects	atrioventricular septal defect	AVSD	Moderate	N/A	Read
P56zz	Endocardial cushion defects NOS	atrioventricular septal defect	AVSD	Moderate	N/A	Read
79064	Primary closure of defect of atrioventricular septum NEC	atrioventricular septal defect	AVSD	Moderate	N/A	Read
P56z1	Discordant atrioventricular connection	atrioventricular septal defect	AVSD	Moderate	N/A	Read
X77tz	Discordant atrioventricular connection	atrioventricular septal defect	AVSD	Moderate	N/A	Read
P51..	Discordant atrioventricular connection	atrioventricular septal defect	AVSD	Moderate	N/A	Read
X00zM	Atrioventricular septal defect	atrioventricular septal defect	AVSD	Moderate	N/A	Read
X00zN	Atrioventricular septal defect	atrioventricular septal defect	AVSD	Moderate	N/A	Read
X77vj	Atrioventricular septal defect	atrioventricular septal defect	AVSD	Moderate	N/A	Read
P641.	Bicuspid aortic valve	bicuspid aortic valve	BAV	Mild	N/A	Read
XM1LF	Bileaflet aortic valve replacement	bicuspid aortic valve	BAV	Mild	N/A	Read
P501.	Aortic septal defect	common arterial trunk	CAT	Severe	N/A	Read
P50..	Common aorto-pulmonary trunk	common arterial trunk	CAT	Severe	N/A	Read
P502.	Truncus arteriosus	common arterial trunk	CAT	Severe	N/A	Read
P500.	Truncus arteriosus	common arterial trunk	CAT	Severe	N/A	Read
P50z.	Common aorto-pulmonary trunk NOS	common arterial trunk	CAT	Severe	N/A	Read
7A003	Closure of aortopulmonary window	common arterial trunk	CAT	Severe	N/A	Read
P56z2	Common atrioventricular-type ventricular septal defect	common atrioventricular valve	CAVV	Moderate	N/A	Read
P56z1	Common atrioventricular canal	common atrioventricular valve	CAVV	Moderate	N/A	Read
P6z3.	Cyanotic congenital heart disease	general classification	CHD	Severe	N/A	Read
P71..	Coarctation of aorta	coarctation of aorta	COA	Moderate	N/A	Read
P710.	Congenital hypoplasia of aortic arch	coarctation of aorta	COA	Moderate	N/A	Read
P71z.	Coarctation of aorta NOS	coarctation of aorta	COA	Moderate	N/A	Read
P713.	Interrupted aortic arch	interrupted aortic arch	IAA	Moderate	N/A	Read
P7222	Hypoplasia of aorta	coarctation of aorta	COA	Moderate	N/A	Read
P711.	Preductal coarctation of aorta	coarctation of aorta	COA	Moderate	N/A	Read
7A181	Hamilton repair of coarctation of aorta using subclavian flap	coarctation of aorta	COA	Moderate	N/A	Read
Y7Hpw	Stenosis of aorta	coarctation of aorta	COA	Moderate	N/A	Read
P7223	Stricture of aorta	coarctation of aorta	COA	Moderate	N/A	Read
P733.	Coarctation of pulmonary artery	coarctation of pulmonary artery	COP	Moderate	N/A	Read
P58..	Double outlet left ventricle	double outlet left ventricle	DOLV	Severe	N/A	Read
790K3	Repair of double outlet left ventricle	double outlet left ventricle	DOLV	Severe	N/A	Read
P511.	Double outlet right ventricle	double outlet right ventricle	DORV	Severe	N/A	Read
790D5	Rastelli operation	double outlet right ventricle	DORV	Severe	N/A	Read
790K2	Repair of double outlet right ventricle	double outlet right ventricle	DORV	Severe	N/A	Read
P5110	Double outlet right ventricle, unspecified	double outlet right ventricle	DORV	Severe	N/A	Read
790K0	Repair of double outlet right ventricle with intraventricular tunnel	double outlet right ventricle	DORV	Severe	N/A	Read
P511z	Double outlet right ventricle NOS	double outlet right ventricle	DORV	Severe	N/A	Read
P5113	Taussig-Bing syndrome	double outlet right ventricle	DORV	Severe	N/A	Read
790K.	Repair of double outlet ventricle	double outlet ventricle	DOV	Severe	N/A	Read
790Kz	Repair of double outlet ventricle NOS	double outlet ventricle	DOV	Severe	N/A	Read
790Ky	Other specified repair of double outlet ventricle	double outlet ventricle	DOV	Severe	N/A	Read
79124	Repositioning of tricuspid valve	ebstein anomaly	EBS	Moderate	N/A	Read
P62..	Ebstein's anomaly of tricuspid valve	ebstein anomaly	EBS	Moderate	N/A	Read
P603.	Right hypoplastic heart syndrome	hypoplastic right heart	HRH	Severe	N/A	Read
P6y30	Uhl's disease	hypoplastic right heart	HRH	Severe	N/A	Read
X781H	Postductal interruption of aorta	interrupted aortic arch	IAA	Severe	N/A	Read
7A186	Repair of interrupted aortic arch	interrupted aortic arch	IAA	Severe	N/A	Read
P722z	Atresia or stenosis of aorta NOS	interrupted aortic arch	IAA	Severe	N/A	Read
P713.	Interrupted aortic arch	interrupted aortic arch	IAA	Severe	N/A	Read
X781D	Preductal interruption of aorta	interrupted aortic arch	IAA	Severe	N/A	Read
P66..	Congenital mitral insufficiency	mitral regurgitation	MR	Mild	N/A	Read
P65..	Congenital mitral stenosis	mitral stenosis	MS	Mild	N/A	Read
P650.	Congenital mitral stenosis, unspecified	mitral stenosis	MS	Mild	N/A	Read
P65z.	Congenital mitral stenosis NOS	mitral stenosis	MS	Mild	N/A	Read
P651.	Fused commissure of the mitral valve	mitral valve disease	MVD	Mild	N/A	Read
P653.	Supernumerary cusps of the mitral valve	mitral valve disease	MVD	Mild	N/A	Read
P738.	Atresia of pulmonary artery with septal defect	pulmonary artery atresia	PAAT	Severe	N/A	Read
Pyu27	Other congenital malformations of pulmonary artery	pulmonary artery malformation	PAM	Moderate	N/A	Read
P731.	Pulmonary artery agenesis	pulmonary artery malformation	PAM	Severe	N/A	Read
P734.	Hypoplasia of the pulmonary artery	pulmonary artery malformation	PAM	Moderate	N/A	Read
P735.	Pulmonary artery stenosis	pulmonary artery malformation	PAM	Moderate	N/A	Read
P742.	PAPVR - Partial anomalous pulmonary venous return	total anomalous pulmonary venous connection	TAPVC	Moderate	N/A	Read
P601.	Congenital atresia of the pulmonary valve	pulmonary valve agenesis/atresia	PVA	Severe	N/A	Read
P601z	Congenital atresia of pulmonary valve	pulmonary valve agenesis/atresia	PVA	Severe	N/A	Read
P736.	Pulmonary arterio-venous aneurysm	anomalous pulmonary venous connection	PAVM	Moderate	N/A	Read
7A013	Revision of correction of patent ductus arteriosus	patent ductus arteriosus	PDA	Mild	N/A	Read
7A01y	Other specified open correction of patent ductus arteriosus	patent ductus arteriosus	PDA	Mild	N/A	Read
7A01z	Open correction of patent ductus arteriosus NOS	patent ductus arteriosus	PDA	Mild	N/A	Read
7A012	Repair of patent ductus arteriosus	patent ductus arteriosus	PDA	Mild	N/A	Read
7A01.	Open correction of patent ductus arteriosus	patent ductus arteriosus	PDA	Mild	N/A	Read
P70..	Patent ductus arteriosus	patent ductus arteriosus	PDA	Mild	N/A	Read
7A011	Ligation of patent ductus arteriosus	patent ductus arteriosus	PDA	Mild	N/A	Read
7A010	Division of patent ductus arteriosus	patent ductus arteriosus	PDA	Mild	N/A	Read
G5431	Pulmonary stenosis, non-rheumatic	pulmonary stenosis	PS	Moderate	N/A	Read
G5433	Pulmonic valve stenosis	pulmonary stenosis	PS	Moderate	N/A	Read
P602.	PV - Congenital pulmonary valve stenosis	pulmonary stenosis	PS	Moderate	N/A	Read
P6020	Congenital fusion of pulmonic cusps	pulmonary stenosis	PS	Moderate	N/A	Read
P602z	Congenital stenosis of pulmonary valve	pulmonary stenosis	PS	Moderate	N/A	Read
X77zZ	Pulmonary valve atresia	pulmonary valve agenesis/atresia	PVA	Severe	N/A	Read
X77za	Pulmonary valve atresia	pulmonary valve agenesis/atresia	PVA	Severe	N/A	Read
X77zc	Pulmonary valve atresia	pulmonary valve agenesis/atresia	PVA	Severe	N/A	Read
P601z	Pulmonary valve atresia	pulmonary valve agenesis/atresia	PVA	Severe	N/A	Read
P601.	Pulmonary valve atresia	pulmonary valve agenesis/atresia	PVA	Severe	N/A	Read
P74z8	Atresia of pulmonary vein	pulmonary vein malformation	PVEM	Severe	N/A	Read
P732.	Pulmonary artery atresia	pulmonary valve agenesis/atresia	PVA	Severe	N/A	Read
X77uk	Anomalous termination of right pulmonary vein	pulmonary vein malformation	PVEM	Moderate	N/A	Read
P74z7	Transposition of pulmonary veins	pulmonary vein malformation	PVEM	Moderate	N/A	Read
P7400	Anomaly of the pulmonary veins, unspecified	pulmonary vein malformation	PVEM	Moderate	N/A	Read
G5434	Pulmonary valve stenosis with insufficiency	pulmonary valve malformation	PVM	Moderate	N/A	Read
X77ze	Pulmonary valve insufficiency	pulmonary valve malformation	PVM	Moderate	N/A	Read
G5432	Pulmonary valve insufficiency	pulmonary valve malformation	PVM	Moderate	N/A	Read
XE0WW	Pulmonary valve insufficiency	pulmonary valve malformation	PVM	Moderate	N/A	Read
G5430	Pulmonary valve insufficiency	pulmonary valve malformation	PVM	Moderate	N/A	Read
P60..	Pulmonary valve disorders	pulmonary valve malformation	PVM	Moderate	N/A	Read
G543.	Pulmonary valve disorders	pulmonary valve malformation	PVM	Moderate	N/A	Read
P600.	Pulmonary valve disorders	pulmonary valve malformation	PVM	Moderate	N/A	Read
P6010	Pulmonary valve disorders	pulmonary valve malformation	PVM	Moderate	N/A	Read
XE0Eh	Pulmonary valve disorders	pulmonary valve malformation	PVM	Moderate	N/A	Read
XM1LL	Pulmonary valve disorders	pulmonary valve malformation	PVM	Moderate	N/A	Read
P6010	Hypoplasia of pulmonary valve	pulmonary valve malformation	PVM	Moderate	N/A	Read
P6y31	Right ventricular outflow tract obstruction	right ventricular outflow obstruction	RVOO	Moderate	N/A	Read
P7224	Aortic stenosis, supravalvular or congenital ascending	subaortic stenosis	SAS	Moderate	N/A	Read
791A2	Repair of subaortic stenosis	subaortic stenosis	SAS	Moderate	N/A	Read
P6y0.	Subaortic stenosis	subaortic stenosis	SAS	Moderate	N/A	Read
Pyu21	Other congenital malformations of the cardiac septa	septal defect (unspecified)	SD	Moderate	N/A	Read
P542.	Left ventricle to right atrial communication	septal defect (unspecified)	SD	Moderate	N/A	Read
P5z..	Heart bulb or septal closure defects NOS	septal defect (unspecified)	SD	Moderate	N/A	Read
XE1KA	Bulbus/septum heart anomalies	septal defect (unspecified)	SD	Moderate	N/A	Read
Xa3hW	Septal defect NOS	septal defect (unspecified)	SD	Moderate	N/A	Read
P53..	Common ventricle	single ventricle	SV	Severe	N/A	Read
P6yy8	Cor triloculare	single ventricle	SV	Severe	N/A	Read
P6yyA	Hemicardia	single ventricle	SV	Severe	N/A	Read
P56z.	Endocardial cushion defects NOS	atrioventricular septal defect	AVSD	Moderate	N/A	Read
P57..	Cor biloculare	single ventricle	SV	Severe	N/A	Read
P72z0	Aneurysm of sinus of Valsalva	sinus of valsalva	SVA	Moderate	N/A	Read
P63..	Congenital aortic valve stenosis	aortic stenosis	AS	Moderate	N/A	Read
P7224	Supravalvar aortic stenosis	supravalvular aortic stenosis	SVAS	Moderate	N/A	Read
791A3	Repair of supra-aortic stenosis	supravalvular aortic stenosis	SVAS	Moderate	N/A	Read
P741z	Total anomalous pulmonary venous return	total anomalous pulmonary venous connection	TAPVC	Moderate	N/A	Read
P741.	Total anomalous pulmonary venous connection	total anomalous pulmonary venous connection	TAPVC	Moderate	N/A	Read
7905.	Correction of total anomalous pulmonary venous connection	total anomalous pulmonary venous connection	TAPVC	Moderate	N/A	Read
P610.	Tricuspid atresia	tricuspid atresia	TAT	Severe	N/A	Read
P61..	Congenital tricuspid atresia and stenosis	tricuspid atresia	TAT	Severe	N/A	Read
X77uC	Discordant ventriculoarterial connection	transposition of the great arteries	TGA	Severe	N/A	Read
P51..	Discordant ventriculoarterial connection	transposition of the great arteries	TGA	Severe	N/A	Read
P512.	Discordant ventriculoarterial connection	transposition of the great arteries	TGA	Severe	N/A	Read
Pyu28	Other congenital malformations of great arteries	transposition of the great arteries	TGA	Severe	N/A	Read
Pyu2J	Other congenital malformations of great arteries	transposition of the great arteries	TGA	Severe	N/A	Read
P5111	Dextratransposition of aorta	transposition of the great arteries	TGA	Severe	N/A	Read
7904.	Other correction of transposition of great vessels	transposition of the great arteries	TGA	Moderate	N/A	Read
7904z	Other correction of transposition of great vessels NOS	transposition of the great arteries	TGA	Moderate	N/A	Read
P512.	Congenitally corrected transposition of great arteries	transposition of the great arteries	TGA	Moderate	N/A	Read
7904y	Other correction of transposition of great vessels OS	transposition of the great arteries	TGA	Moderate	N/A	Read
P510.	Total great vessel transposition	transposition of the great arteries	TGA	Severe	N/A	Read
P5112	Incomplete great vessel transposition	transposition of the great arteries	TGA	Severe	N/A	Read
P7211	Dextrotransposition of aorta	transposition of the great arteries	TGA	Severe	N/A	Read
790J.	Operation for transposition of great vessels	transposition of the great arteries	TGA	Moderate	N/A	Read
790Jz	Other repair of transposition of great arteries NOS	transposition of the great arteries	TGA	Moderate	N/A	Read
P51y.	Other specified transposition of great vessels	transposition of the great arteries	TGA	Severe	N/A	Read
X00zO	Tetralogy of Fallot	tetralogy of fallot	TOF	Moderate	N/A	Read
P7217	Overriding aorta	tetralogy of fallot	TOF	Moderate	N/A	Read
P52..	Tetralogy of Fallot	tetralogy of fallot	TOF	Moderate	N/A	Read
7902.	Repair of tetralogy of Fallot	tetralogy of fallot	TOF	Moderate	N/A	Read
P521.	Pentalogy of Fallot	tetralogy of fallot	TOF	Moderate	N/A	Read
P520.	Dextraposition of aorta in Fallot's tetralogy or ventricular septal defect in Fallot's tetralogy	tetralogy of fallot	TOF	Moderate	N/A	Read
79025	Repair of tetralogy of Fallot with absent pulmonary valve	tetralogy of fallot	TOF	Moderate	N/A	Read
P520.	Tetralogy of Fallot, unspecified	tetralogy of fallot	TOF	Moderate	N/A	Read
7902z	Repair of tetralogy of Fallot NOS	tetralogy of fallot	TOF	Moderate	N/A	Read
79022	Correction of tetralogy of Fallot using right ventricular outflow patch	tetralogy of fallot	TOF	Moderate	N/A	Read
79026	Repair of Fallot-type pulmonary atresia with aortopulmonary collaterals	tetralogy of fallot	TOF	Moderate	N/A	Read
79021	Repair of tetralogy of Fallot using right ventricular outflow conduit	tetralogy of fallot	TOF	Moderate	N/A	Read
7902y	Other specified repair of tetralogy of Fallot	tetralogy of fallot	TOF	Moderate	N/A	Read
P7217	Overriding aorta	tetralogy of fallot	TOF	Moderate	N/A	Read
7902y	Other specified correction of tetralogy of Fallot	tetralogy of fallot	TOF	Moderate	N/A	Read
79023	Revision of repair of tetralogy of Fallot	tetralogy of fallot	TOF	Moderate	N/A	Read
79024	Complete repair of tetralogy of Fallot with transannular patch	tetralogy of fallot	TOF	Moderate	N/A	Read
7902z	Correction of tetralogy of Fallot NOS	tetralogy of fallot	TOF	Moderate	N/A	Read
P60z1	Fallot's trilogy	tetralogy of fallot	TOF	Moderate	N/A	Read
79023	Revision of correction of tetralogy of Fallot	tetralogy of fallot	TOF	Moderate	N/A	Read
790K1	Repair of Fallot-type double outlet right ventricle	tetralogy of fallot	TOF	Moderate	N/A	Read
79020	Correction of tetralogy of Fallot using valved right ventricular outflow conduit	tetralogy of fallot	TOF	Moderate	N/A	Read
P52z.	Tetralogy of Fallot NOS	tetralogy of fallot	TOF	Moderate	N/A	Read
P54..	Ventricular septal defect	ventricular septal defect	VSD	Mild	N/A	Read
P541.	Interventricular septal defect	ventricular septal defect	VSD	Mild	N/A	Read
79085	Closure of multiple interventricular septal defects	ventricular septal defect	VSD	Mild	N/A	Read
7908.	Repair of defect of interventricular septum	ventricular septal defect	VSD	Mild	N/A	Read
79083	Primary closure of defect of interventricular septum NEC	ventricular septal defect	VSD	Mild	N/A	Read
7908z	Closure of defect of interventricular septum NOS	ventricular septal defect	VSD	Mild	N/A	Read
P54z.	Ventricular septal defect NOS	ventricular septal defect	VSD	Mild	N/A	Read
P544.	Gerbode's defect	ventricular septal defect	VSD	Moderate	N/A	Read
XaLfF	Percutaneous translum repair defect intervent septum NEC	ventricular septal defect	VSD	Mild	N/A	Read
7908y	Closure of ventricular septal defect	ventricular septal defect	VSD	Mild	N/A	Read
XaLeq	Closure of multiple ventricular septal defects	ventricular septal defect	VSD	Mild	N/A	Read
79080	Closure of defect of interventricular septum using prosthetic patch	ventricular septal defect	VSD	Mild	N/A	Read
79086	Closure of defect of interventricular septum using intraoperative transluminal prosthesis	ventricular septal defect	VSD	Mild	N/A	Read
XaLfE	Transluminal closure of ventricular septal defect using prosthesis	ventricular septal defect	VSD	Mild	N/A	Read
7908y	Other specified repair of defect of interventricular septum	ventricular septal defect	VSD	Mild	N/A	Read
79082	Close defect interventricular septum using tissue graft NEC	ventricular septal defect	VSD	Mild	N/A	Read
P54y.	Other specified ventricular septal defect	ventricular septal defect	VSD	Mild	N/A	Read
79082	Repair defect interventricular septum us tissue graft	ventricular septal defect	VSD	Mild	N/A	Read
79083	Primary repair of defect of interventricular septum NEC	ventricular septal defect	VSD	Mild	N/A	Read
XaLer	Repair interventricular septal defect us intraop trans pros	ventricular septal defect	VSD	Mild	N/A	Read
7908z	Repair of defect of interventricular septum NOS	ventricular septal defect	VSD	Mild	N/A	Read
24M..	Spontaneous closure of ventricular septal defect	ventricular septal defect	VSD	Mild	N/A	Read
79080	Repair of defect of interventricular septum using prosthetic patch	ventricular septal defect	VSD	Mild	N/A	Read
790L1	Percutaneous translum closure defect intervent septum NEC	ventricular septal defect	VSD	Mild	N/A	Read
P540.	Ventricular septal defect, unspecified	ventricular septal defect	VSD	Mild	N/A	Read
14AV.	History of ventricular septal defect	ventricular septal defect	VSD	Mild	N/A	Read
X77v0	Isomerism of atrial appendages	general classification	CHD	Severe	N/A	Read
Pyu20	Other congenital malformations of cardiac chambers and connections	general classification	CHD	Mild	N/A	Read
Pyu2F	Congenital malformation of cardiac chambers and connections, unspecified	general classification	CHD	Mild	N/A	Read
P6y60	Dextrocardia	general classification	CHD	Mild	N/A	Read
X782A	Malformation of coronary vessels	general classification	CHD	Mild	N/A	Read
P6y43	Malformation of coronary vessels	general classification	CHD	Mild	N/A	Read
X781t	Malformation of coronary vessels	general classification	CHD	Mild	N/A	Read
X781s	Malformation of coronary vessels	general classification	CHD	Mild	N/A	Read
X77uz	Other specified congenital malformations of heart	general classification	CHD	Mild	N/A	Read
Pyu25	Other specified congenital malformations of heart	general classification	CHD	Mild	N/A	Read
X77tw	Double inlet ventricle	double inlet ventricle	DIV	Severe	N/A	Read
XaLfQ	Hypoplastic left heart syndrome	hypoplastic left heart	HLH	Severe	N/A	Read
P67..	Hypoplastic left heart syndrome	hypoplastic left heart	HLH	Severe	N/A	Read
X0112	Hypoplastic left heart syndrome	hypoplastic left heart	HLH	Severe	N/A	Read
P72z.	Other congenital malformations of aorta	other anomalies of the thoracic aorta	OATA	Moderate	N/A	Read
X7802	Other congenital malformations of aorta	other anomalies of the thoracic aorta	OATA	Moderate	N/A	Read
P72z1	Other congenital malformations of aorta	other anomalies of the thoracic aorta	OATA	Moderate	N/A	Read
Pyu26	Other congenital malformations of aorta	other anomalies of the thoracic aorta	OATA	Moderate	N/A	Read
Pyu22	Other congenital malformations of pulmonary valve	other valve defect	OVD	Mild	N/A	Read
Pyu23	Other congenital malformations of tricuspid valve	other valve defect	OVD	Moderate	N/A	Read
Pyu2G	Congenital malformation of tricuspid valve, unspecified	other valve defect	OVD	Moderate	N/A	Read
Pyu24	Other congenital malformations of aortic and mitral valves	other valve defect	OVD	Mild	N/A	Read
Pyu2H	Congenital malformation of aortic and mitral valves, unspecified	other valve defect	OVD	Mild	N/A	Read
X2018	Congenital aortic regurgitation	aortic regurgitation	AR	Mild	N/A	Read
XM1LF	Bileaflet aortic valve replacement	bicuspid aortic valve	BAV	Mild	N/A	Read

## Sheet: Table 1B
code	description	pheno_description	pheno_abbrev	code_position (in hospital datasets)	code_system
I35	Nonrheumatic aortic valve disorders	Aortic valve disease	AVD	All	ICD10
I351	Aortic (valve) insufficiency	Aortic regurgitation	AR	All	ICD10
I350	Aortic (valve) stenosis	Aortic stenosis	AS	All	ICD10
I352	Aortic (valve) stenosis with insufficiency	Aortic stenosis	AS	All	ICD10
194983005	Aortic valve regurgitation, nonrheumatic;"Aortic insufficiency, non-rheumatic";Non-rheum. aortic incompetence;Non-rheumatic aortic sclerosis;"Aortic incompetence, non-rheumatic";"Aortic regurgitation, non-rheumatic"	Aortic regurgitation	AR	N/A	SNOMED
194984004	Aortic stenosis, non-rheumatic	Aortic stenosis	AS	N/A	SNOMED
194987006	Aortic valve stenosis with insufficiency	Aortic stenosis	AS	N/A	SNOMED
250976004	Aortic cusp regurgitation;Aortic cusp disease	Aortic regurgitation	AR	N/A	SNOMED
276790000	Isolated aortic stenosis	Aortic stenosis	AS	N/A	SNOMED
427515002	Critical stenosis of aortic valve	Aortic stenosis	AS	N/A	SNOMED
60234000	Aortic insufficiency alone, cause unspecified;"Aortic regurgitation alone, cause unspecified";Aortic valve incompetence;AR - Aortic regurgitation;Aortic valve insufficiency;Aortic incompetence;Aortic insufficiency;Aortic regurgitation;AI - Aortic incompetence;Aortic valve regurgitation	Aortic regurgitation	AR	N/A	SNOMED
60573004	Aortic stenosis;Stenosed aortic valve;AS - Aortic stenosis;Aortic valve stenosis;Aortic valve stenosis	Aortic stenosis	AS	N/A	SNOMED
703323003	Aortic valve regurgitation due to aortic dilation;Aortic valve regurgitation secondary to aortic dilation	Aortic regurgitation	AR	N/A	SNOMED
194986002	Aortic stenosis alone, cause unspecified	Aortic stenosis	AS	N/A	SNOMED
K312	Open aortic valvotomy	Aortic valve disease	AVD	All	OPCS4
K322	Closed aortic valvotomy	Aortic valve disease	AVD	All	OPCS4
K352	Percutaneous transluminal aortic valvotomy	Aortic valve disease	AVD	All	OPCS4
K261	Allograft replacement of aortic valve	Aortic valve disease	AVD	All	OPCS4
K262	Xenograft replacement of aortic valve	Aortic valve disease	AVD	All	OPCS4
K263	Prosthetic replacement of aortic valve	Aortic valve disease	AVD	All	OPCS4
K264	Replacement of aortic valve NEC	Aortic valve disease	AVD	All	OPCS4
K265	Aortic valve repair NEC	Aortic valve disease	AVD	All	OPCS4
K268	Other specified plastic repair of aortic valve	Aortic valve disease	AVD	All	OPCS4
K269	Unspecified plastic repair of aortic valve	Aortic valve disease	AVD	All	OPCS4
K302	Revision of plastic repair of aortic valve	Aortic valve disease	AVD	All	OPCS4
G5410	Aortic insufficiency, non-rheumatic	Aortic regurgitation	AR	N/A	Read
G5412	Aortic insufficiency	Aortic regurgitation	AR	N/A	Read
G5413	Aortic valve stenosis	Aortic stenosis	AS	N/A	Read
X781C	Preductal aortic stenosis	Aortic stenosis	AS	N/A	Read
G5415	Aortic valve stenosis	Aortic stenosis	AS	N/A	Read
G5411	Aortic stenosis, non-rheumatic	Aortic stenosis	AS	N/A	Read
G5414	Aortic valve stenosis with insufficiency	Aortic stenosis	AS	N/A	Read
79113	Replacement of aortic valve NEC	Aortic valve disease	AVD	N/A	Read
ZV433	[V] Has artificial heart valve	Aortic valve disease	AVD	N/A	Read
79112	Prosthetic replacement of aortic valve	Aortic valve disease	AVD	N/A	Read
79111	Xenograft replacement of aortic valve	Aortic valve disease	AVD	N/A	Read
7911y	Other specified plastic repair of aortic valve	Aortic valve disease	AVD	N/A	Read
ZV45H	[V] Presence of prosthetic hearat valve	Aortic valve disease	AVD	N/A	Read
79110	Allograft replacement of aortic valve	Aortic valve disease	AVD	N/A	Read
79151	Revision of plastic repair of aortic valve	Aortic valve disease	AVD	N/A	Read
TB012	Implant of heart valve prosthesis + complication, no blame	Aortic valve disease	AVD	N/A	Read
7911z	Plastic repair of aortic valve NOS	Aortic valve disease	AVD	N/A	Read
SP002	Mechanical complication of heart valve prosthesis	Aortic valve disease	AVD	N/A	Read
790D7	Replacement of valved cardiac conduit	Aortic valve disease	AVD	N/A	Read
79141	Xenograft replacement of aortic valve NEC	Aortic valve disease	AVD	N/A	Read
79140	Allograft replacement of valve of heart NEC	Aortic valve disease	AVD	N/A	Read
ZVu6e	[X] Presence of other heart valve replacement	Aortic valve disease	AVD	N/A	Read
79114	Aortic valve repair NEC	Aortic valve disease	AVD	N/A	Read
79116	Transluminal aortic valve implantation	Aortic valve disease	AVD	N/A	Read
79115	Transapical aortic valve implantation	Aortic valve disease	AVD	N/A	Read
X2017	Aortic regurgitation	Aortic regurgitation	AR	N/A	Read
X777Y	Prosthetic aortic valve regurgitation	Aortic regurgitation	AR	N/A	Read
X777Z	Paraprosthetic aortic regurgitation	Aortic regurgitation	AR	N/A	Read
XE0Ef	Plastic repair of aortic valve	Aortic valve disease	AVD	N/A	Read
XM1LC	Ball valve aortic valve replacement	Aortic valve disease	AVD	N/A	Read
XM1LD	Disc valve aortic valve replacement	Aortic valve disease	AVD	N/A	Read
XM1LE	Single leaflet aortic valve replacement	Aortic valve disease	AVD	N/A	Read
YMIzc	Aortic valve replacement NOS	Aortic valve disease	AVD	N/A	Read
XaBXo	Biological aortic valve replacement	Aortic valve disease	AVD	N/A	Read
XaBXp	Porcine aortic valve replacement	Aortic valve disease	AVD	N/A	Read
XaQYo	Transapical aortic valve implantation	Aortic valve disease	AVD	N/A	Read
XaQyp	Transluminal aortic valve implantation	Aortic valve disease	AVD	N/A	Read

## Sheet: Table 1C
code	description	code_position (in hospital datasets)	code_system
A50	Congenital syphilis	All	ICD-10
A500	Early congenital syphilis, symptomatic	All	ICD-10
A501	Early congenital syphilis, latent	All	ICD-10
A502	Early congenital syphilis, unspecified	All	ICD-10
A503	Late congenital syphilitic oculopathy	All	ICD-10
A505	Other late congenital syphilis, symptomatic	All	ICD-10
A506	Late congenital syphilis, latent	All	ICD-10
A507	Late congenital syphilis, unspecified	All	ICD-10
A509	Congenital syphilis, unspecified	All	ICD-10
A51	Early syphilis	All	ICD-10
A515	Early syphilis, latent	All	ICD-10
A519	Early syphilis, unspecified	All	ICD-10
A52	Late syphilis	All	ICD-10
A520	Cardiovascular syphilis	All	ICD-10
A527	Other symptomatic late syphilis	All	ICD-10
A528	Late syphilis, latent	All	ICD-10
A529	Late syphilis, unspecified	All	ICD-10
A53	Other and unspecified syphilis	All	ICD-10
A530	Latent syphilis, unspecified as early or late	All	ICD-10
A539	Syphilis, unspecified	All	ICD-10
A65	Non-venereal syphilis	All	ICD-10
B332	Viral carditis	All	ICD-10
B376	Candidal endocarditis	All	ICD-10
I01	Rheumatic fever with heart involvement	All	ICD-10
I010	Acute rheumatic pericarditis	All	ICD-10
I011	IAcute rheumatic endocarditis	All	ICD-10
I012	Acute rheumatic myocarditis	All	ICD-10
I018	Other acute rheumatic heart disease	All	ICD-10
I019	Acute rheumatic heart disease, unspecified	All	ICD-10
I02	Rheumatic chorea	All	ICD-10
I020	Rheumatic chorea with heart involvement	All	ICD-10
I05	Rheumatic mitral valve diseases	All	ICD-10
I051	Rheumatic mitral insufficiency	All	ICD-10
I06	Rheumatic aortic valve diseases	All	ICD-10
I060	Rheumatic aortic stenosis	All	ICD-10
I061	Rheumatic aortic insufficiency	All	ICD-10
I062	Rheumatic aortic stenosis with insufficiency	All	ICD-10
I068	Other rheumatic aortic valve diseases	All	ICD-10
I069	Rheumatic aortic valve disease, unspecified	All	ICD-10
I07	Rheumatic tricuspid valve diseases	All	ICD-10
I09	Other rheumatic heart diseases	All	ICD-10
I090	I09.0 Rheumatic myocarditis	All	ICD-10
I091	Rheumatic diseases of endocardium, valve unspecified	All	ICD-10
I092	Chronic rheumatic pericarditis	All	ICD-10
I098	Other specified rheumatic heart diseases	All	ICD-10
I099	Rheumatic heart disease, unspecified	All	ICD-10
I30	Acute pericarditis	All	ICD-10
I300	Acute nonspecific idiopathic pericarditis	All	ICD-10
I301	Infective pericarditis	All	ICD-10
I308	Other forms of acute pericarditis	All	ICD-10
I309	Acute pericarditis, unspecified	All	ICD-10
I310	Chronic adhesive pericarditis	All	ICD-10
I311	Chronic constrictive pericarditis	All	ICD-10
I32	Pericarditis in diseases classified elsewhere	All	ICD-10
I320	Pericarditis in bacterial diseases classified elsewhere	All	ICD-10
I321	Pericarditis in other infectious and parasitic diseases classified elsewhere	All	ICD-10
I328	Pericarditis in other diseases classified elsewhere	All	ICD-10
I33	Acute and subacute endocarditis	All	ICD-10
I330	Acute and subacute infective endocarditis	All	ICD-10
I339	Acute endocarditis, unspecified	All	ICD-10
I38	Endocarditis, valve unspecified	All	ICD-10
I39	Endocarditis and heart valve disorders in diseases classified elsewhere	All	ICD-10
I398	Endocarditis, valve unspecified, in diseases classified elsewhere	All	ICD-10
I40	Acute myocarditis	All	ICD-10
I400	Infective myocarditis	All	ICD-10
I401	Isolated myocarditis	All	ICD-10
I408	Other acute myocarditis	All	ICD-10
I409	Acute myocarditis, unspecified	All	ICD-10
I41	Myocarditis in diseases classified elsewhere	All	ICD-10
I410	Myocarditis in bacterial diseases classified elsewhere	All	ICD-10
I411	Myocarditis in viral diseases classified elsewhere	All	ICD-10
I412	Myocarditis in other infectious and parasitic diseases classified elsewhere	All	ICD-10
I418	Myocarditis in other diseases classified elsewhere	All	ICD-10
I514	Myocarditis, unspecified	All	ICD-10
I980	Cardiovascular syphilis	All	ICD-10
K101	Giant cell granuloma, central	All	ICD-10
K672	Syphilitic peritonitis	All	ICD-10
L540	Erythema marginatum in acute rheumatic fever	All	ICD-10
M315	Giant cell arteritis with polymyalgia rheumatica	All	ICD-10
M316	Other giant cell arteritis	All	ICD-10
O981	Syphilis complicating pregnancy, childbirth and the puerperium	All	ICD-10
Q796	Ehlers-Danlos syndrome	All	ICD-10
Q874	Marfan's syndrome	All	ICD-10
I050	Mitral stenosis	All	ICD-10
I052	Mitral stenosis with insufficiency	All	ICD-10
I058	Other mitral valve disease	All	ICD-10
I059	Mitral valve disease, unspecified	All	ICD-10
I340	Mitral valve insufficiency	All	ICD-10
K311	K31.1 Open mitral valvotomy	All	OPCS-4
K321	K32.1 Closed mitral valvotomy	All	OPCS-4
K351	K35.1 Percutaneous transluminal mitral valvotomy	All	OPCS-4
K251	K25.1 Allograft replacement of mitral valve	All	OPCS-4
K252	K25.2 Xenograft replacement of mitral valve	All	OPCS-4
K253	K25.3 Prosthetic replacement of mitral valve	All	OPCS-4
K254	K25.4 Replacement of mitral valve NEC	All	OPCS-4
K255	K25.5 Mitral valve repair NEC	All	OPCS-4
K258	K25.8 Other specified plastic repair of mitral valve	All	OPCS-4
K259	K25.9 Unspecified plastic repair of mitral valve	All	OPCS-4
K301	K30.1 Revision of plastic repair of mitral valve	All	OPCS-4
K344	K34.4 Excision of vegetations of valve of heart	All	OPCS-4
K556	K55.6 Repair of traumatic injury of heart	All	OPCS-4
905461000000000	[RFC] Endocarditis, myocarditis, pericarditis	N/A	SNOMED
46701001	[X]Acute myocarditis, unspecified	N/A	SNOMED
87648004	[X]Chronic rheumatic heart disease	N/A	SNOMED
50920009	[X]Myocarditis in other diseases classified elsewhere	N/A	SNOMED
22653005	[X]Myocarditis in other infectious+parasitic diseases CE	N/A	SNOMED
194989009	[X]Nonrheumatic tricuspid valve disorder, unspecified	N/A	SNOMED
46701001	[X]Other acute myocarditis	N/A	SNOMED
312591002	[X]Other acute rheumatic heart disease	N/A	SNOMED
15555002	[X]Other forms of acute pericarditis	N/A	SNOMED
414341000	[X]Other giant cell arteritis	N/A	SNOMED
12023003	[X]Other rheumatic aortic valve diseases	N/A	SNOMED
23685000	[X]Other specified rheumatic heart diseases	N/A	SNOMED
41739008	[X]Pericarditis in bacterial diseases classified elsewhere	N/A	SNOMED
41739008	[X]Pericarditis in other infectious+parasitic diseases CE	N/A	SNOMED
195137008	Acquired cardiac septal defect	N/A	SNOMED
18192007	Active rheumatic fever with endocarditis	N/A	SNOMED
312591002	Active rheumatic fever with heart involvement	N/A	SNOMED
194709000	Active rheumatic fever with myocarditis	N/A	SNOMED
15676002	Active rheumatic fever with pericarditis	N/A	SNOMED
84871007	Active rheumatic fever with valvulitis	N/A	SNOMED
266237004	Acute and subacute bacterial endocarditis	N/A	SNOMED
266237004	Acute and subacute bacterial endocarditis NOS	N/A	SNOMED
194921005	Acute and subacute endocarditis	N/A	SNOMED
612081000000000	Acute and subacute endocarditis unspecified	N/A	SNOMED
194921005	Acute and subacute endocarditis unspecified	N/A	SNOMED
194921005	Acute and subacute endocarditis unspecified, NOS	N/A	SNOMED
194926000	Acute and subacute infective endocarditis associated with another disorder	N/A	SNOMED
194926000	Acute and subacute infective endocarditis associated with another disorder	N/A	SNOMED
194926000	Acute and subacute infective endocarditis in diseases EC	N/A	SNOMED
194943002	Acute aseptic myocarditis of the newborn	N/A	SNOMED
111286002	Acute bacterial endocarditis	N/A	SNOMED
17079009	Acute bacterial pericarditis	N/A	SNOMED
173574009	Acute benign pericarditis	N/A	SNOMED
176401009	Acute bloody pericarditis	N/A	SNOMED
177291008	Acute effusive pericarditis	N/A	SNOMED
91357005	Acute endocarditis	N/A	SNOMED
420395004	Acute endocarditis associated with acquired immunodeficiency syndrome	N/A	SNOMED
420395004	Acute endocarditis associated with AIDS	N/A	SNOMED
713511002	Acute endocarditis co-occurrent with human immunodeficiency virus infection	N/A	SNOMED
53874003	Acute endopericarditis	N/A	SNOMED
174511002	Acute fibrinous pericarditis	N/A	SNOMED
194910001	Acute gonococcal pericarditis	N/A	SNOMED
266235007	Acute idiopathic pericarditis	N/A	SNOMED
459056003	Acute infectious endocarditis	N/A	SNOMED
459056003	Acute infective endocarditis	N/A	SNOMED
233881003	Acute infective pericarditis	N/A	SNOMED
81580000	Acute mediastinopericarditis	N/A	SNOMED
194906004	Acute meningococcal pericarditis	N/A	SNOMED
46701001	Acute myocarditis	N/A	SNOMED
194944008	Acute myocarditis - coxsackie	N/A	SNOMED
194945009	Acute myocarditis - diphtheritic	N/A	SNOMED
194946005	Acute myocarditis - influenzal	N/A	SNOMED
194950003	Acute myocarditis - meningococcal	N/A	SNOMED
194947001	Acute myocarditis - syphilitic	N/A	SNOMED
194948006	Acute myocarditis - toxoplasmosis	N/A	SNOMED
194949003	Acute myocarditis - tuberculous	N/A	SNOMED
194942007	Acute myocarditis associated with another disorder	N/A	SNOMED
194942007	Acute myocarditis in diseases EC	N/A	SNOMED
46701001	Acute myocarditis NOS	N/A	SNOMED
46701001	Acute myocarditis, unspecified	N/A	SNOMED
30328003	Acute myoendocarditis	N/A	SNOMED
194921005	Acute myoendocarditis NOS	N/A	SNOMED
11176009	Acute myopericarditis	N/A	SNOMED
266235007	Acute nonspecific pericarditis	N/A	SNOMED
15555002	Acute pericarditis	N/A	SNOMED
194905000	Acute pericarditis - coxsackie	N/A	SNOMED
194910001	Acute pericarditis - gonococcal	N/A	SNOMED
194906004	Acute pericarditis - meningococcal	N/A	SNOMED
194916007	Acute pericarditis - pneumococcal	N/A	SNOMED
194917003	Acute pericarditis - staphylococcal	N/A	SNOMED
194918008	Acute pericarditis - streptococcal	N/A	SNOMED
194907008	Acute pericarditis - syphilitic	N/A	SNOMED
194908003	Acute pericarditis - tuberculous	N/A	SNOMED
15555002	Acute pericarditis - unspecified	N/A	SNOMED
194909006	Acute pericarditis - uraemic	N/A	SNOMED
194909006	Acute pericarditis - uremic	N/A	SNOMED
15555002	Acute pericarditis associated with another disorder	N/A	SNOMED
194903007	Acute pericarditis associated with another disorder	N/A	SNOMED
194905000	Acute pericarditis caused by human coxsackievirus	N/A	SNOMED
194909006	Acute pericarditis co-occurrent and due to uraemia	N/A	SNOMED
194909006	Acute pericarditis co-occurrent and due to uremia	N/A	SNOMED
194903007	Acute pericarditis in diseases EC	N/A	SNOMED
194903007	Acute pericarditis in diseases EC	N/A	SNOMED
15555002	Acute pericarditis NOS	N/A	SNOMED
194909006	Acute pericarditis secondary to uraemia	N/A	SNOMED
194909006	Acute pericarditis secondary to uremia	N/A	SNOMED
53874003	Acute periendocarditis	N/A	SNOMED
17668000	Acute pleuropericarditis	N/A	SNOMED
194916007	Acute pneumococcal pericarditis	N/A	SNOMED
50902000	Acute pneumopericarditis	N/A	SNOMED
2554006	Acute purulent pericarditis	N/A	SNOMED
233883000	Acute purulent pericarditis unspecified	N/A	SNOMED
81077008	Acute rheumatic arthritis	N/A	SNOMED
312591002	Acute rheumatic carditis	N/A	SNOMED
18192007	Acute rheumatic endocarditis	N/A	SNOMED
26424001	Acute rheumatic fever	N/A	SNOMED
26424001	Acute rheumatic fever NOS	N/A	SNOMED
18192007	Acute rheumatic fever with endocarditis	N/A	SNOMED
312591002	Acute rheumatic fever with heart involvement	N/A	SNOMED
194709000	Acute rheumatic fever with myocarditis	N/A	SNOMED
15676002	Acute rheumatic fever with pericarditis	N/A	SNOMED
84871007	Acute rheumatic fever with valvulitis	N/A	SNOMED
312591002	Acute rheumatic heart disease	N/A	SNOMED
646091000000000	Acute rheumatic heart disease NOS	N/A	SNOMED
194709000	Acute rheumatic myocarditis	N/A	SNOMED
64072006	Acute rheumatic pancarditis	N/A	SNOMED
15676002	Acute rheumatic pericarditis	N/A	SNOMED
194917003	Acute staphylococcal pericarditis	N/A	SNOMED
194918008	Acute streptococcal pericarditis	N/A	SNOMED
2554006	Acute suppurative pericarditis	N/A	SNOMED
194907008	Acute syphilitic pericarditis	N/A	SNOMED
194908003	Acute tuberculous pericarditis	N/A	SNOMED
40959008	Acute viral pericarditis	N/A	SNOMED
612081000000000	Acute/subac. endocarditis NOS	N/A	SNOMED
65718001	Adenoviral myocarditis	N/A	SNOMED
56501009	Adherent rheumatic pericardium	N/A	SNOMED
37715009	Adhesive pericarditis	N/A	SNOMED
37715009	Adhesive pericarditis NOS	N/A	SNOMED
420395004	AIDS-associated acute endocarditis	N/A	SNOMED
187041005	American histoplasmosis with endocarditis	N/A	SNOMED
709930007	Anti-Encephalomyocarditis virus antibody	N/A	SNOMED
709930007	Antibody to Encephalomyocarditis virus	N/A	SNOMED
12232008	Aortic aneurysm - syphilitic	N/A	SNOMED
78031003	Aortic incompetence - rheumatic	N/A	SNOMED
20735004	Aortitis - syphilitic	N/A	SNOMED
472810005	Arrhythmia due to vegetation of infectious endocarditis	N/A	SNOMED
472810005	Arrhythmia due to vegetation of infective endocarditis	N/A	SNOMED
34336004	Aseptic myocarditis of newborn	N/A	SNOMED
460338001	Aspergillosis myocarditis	N/A	SNOMED
698465008	At risk of endocarditis	N/A	SNOMED
472809000	Atrioventricular block due to endocarditis	N/A	SNOMED
54072008	Atypical verrucal endocarditis	N/A	SNOMED
54072008	Atypical verrucous endocarditis	N/A	SNOMED
460457009	Bacterial constrictive pericarditis	N/A	SNOMED
301183007	Bacterial endocarditis	N/A	SNOMED
64043005	Bacterial myocarditis	N/A	SNOMED
233883000	Bacterial pericarditis	N/A	SNOMED
301183007	BE - Bacterial endocarditis	N/A	SNOMED
460620006	Borrelia myocarditis	N/A	SNOMED
63553008	Candidal endocarditis	N/A	SNOMED
460329003	Candidal myocarditis	N/A	SNOMED
472811009	Cardiovascular abnormality due to infectious myocarditis	N/A	SNOMED
472811009	Cardiovascular abnormality due to infective myocarditis	N/A	SNOMED
472808008	Cardiovascular fistula due to endocarditis	N/A	SNOMED
703119002	Carditis due to rheumatic fever	N/A	SNOMED
230732009	Cerebral arteritis in giant cell arteritis	N/A	SNOMED
34791000000000	Chest pain due to pericarditis	N/A	SNOMED
34791000000000	Chest pain of pericarditis	N/A	SNOMED
460618008	Chlamydial endocarditis	N/A	SNOMED
42999000	Chronic adhesive pericarditis	N/A	SNOMED
22462001	Chronic bacterial endocarditis	N/A	SNOMED
52535005	Chronic constrictive pericarditis	N/A	SNOMED
27017003	Chronic effusive pericarditis	N/A	SNOMED
4851007	Chronic endocarditis	N/A	SNOMED
111284004	Chronic inactive rheumatic heart disease	N/A	SNOMED
233886008	Chronic infective pericarditis	N/A	SNOMED
45093008	Chronic interstitial myocarditis	N/A	SNOMED
23627006	Chronic pericarditis	N/A	SNOMED
27017003	Chronic pericarditis with effusion	N/A	SNOMED
12023003	Chronic rheumatic aortic valve	N/A	SNOMED
286950001	Chronic rheumatic aortic valve disease	N/A	SNOMED
87648004	Chronic rheumatic carditis	N/A	SNOMED
46165000	Chronic rheumatic endocarditis	N/A	SNOMED
87648004	Chronic rheumatic heart diseas	N/A	SNOMED
87648004	Chronic rheumatic heart disease	N/A	SNOMED
87648004	Chronic rheumatic heart disease NOS	N/A	SNOMED
630511000000000	Chronic rheumatic heart disease NOS	N/A	SNOMED
46165000	Chronic rheumatic heart disease with endocarditis	N/A	SNOMED
61012002	Chronic rheumatic heart disease with myocarditis	N/A	SNOMED
89456004	Chronic rheumatic heart disease with valvulitis	N/A	SNOMED
90453003	Chronic rheumatic mediastinopericarditis	N/A	SNOMED
286947004	Chronic rheumatic mitral valve	N/A	SNOMED
11851006	Chronic rheumatic mitral valve	N/A	SNOMED
61012002	Chronic rheumatic myocarditis	N/A	SNOMED
756003	Chronic rheumatic myopericarditis	N/A	SNOMED
78069008	Chronic rheumatic pericarditis	N/A	SNOMED
78069008	Chronic rheumatic pericarditis NOS	N/A	SNOMED
89456004	Chronic rheumatic valvulitis	N/A	SNOMED
82523003	Congestive rheumatic heart failure	N/A	SNOMED
33258008	Constrictive endocarditis	N/A	SNOMED
85598007	Constrictive pericarditis	N/A	SNOMED
460457009	Constrictive pericarditis caused by bacteria	N/A	SNOMED
460464006	Constrictive pericarditis caused by Mycobacterium tuberculosis complex	N/A	SNOMED
460450006	Constrictive pericarditis caused by virus	N/A	SNOMED
460457009	Constrictive pericarditis due to bacteria	N/A	SNOMED
460464006	Constrictive pericarditis due to Mycobacterium tuberculosis complex	N/A	SNOMED
460450006	Constrictive pericarditis due to virus	N/A	SNOMED
85598007	Constrictive pericarditis NOS	N/A	SNOMED
88129004	Coxsackie endocarditis	N/A	SNOMED
37217002	Coxsackie myocarditis	N/A	SNOMED
413933004	Coxsackie myocarditis of newborn	N/A	SNOMED
27806003	Coxsackie pericarditis	N/A	SNOMED
233852004	Culture-negative endocarditis	N/A	SNOMED
15960000000000000	Dilatation of aortic root co-occurrent and due to Marfan syndrome	N/A	SNOMED
15960000000000000	Dilatation of aortic root co-occurrent and due to Marfan's syndrome	N/A	SNOMED
54830008	Dilated cardiomyopathy secondary to bacterial myocarditis	N/A	SNOMED
44630002	Dilated cardiomyopathy secondary to fungal myocarditis	N/A	SNOMED
2024009	Dilated cardiomyopathy secondary to metazoal myocarditis	N/A	SNOMED
40532006	Dilated cardiomyopathy secondary to protozoal myocarditis	N/A	SNOMED
30496006	Dilated cardiomyopathy secondary to viral myocarditis	N/A	SNOMED
26117009	Diphtheritic myocarditis	N/A	SNOMED
16055600000000000	Disorder of cardiovascular system co-occurrent and due to Marfan syndrome	N/A	SNOMED
16055600000000000	Disorder of cardiovascular system co-occurrent and due to Marfan's syndrome	N/A	SNOMED
23842007	Drug-induced pericarditis	N/A	SNOMED
460345001	Echovirus myocarditis	N/A	SNOMED
733457006	Ehlers-Danlos and osteogenesis imperfecta syndrome	N/A	SNOMED
398114001	Ehlers-Danlos syndrome	N/A	SNOMED
17025000	Ehlers-Danlos syndrome arterial type E-D	N/A	SNOMED
720860004	Ehlers-Danlos syndrome arthrogryposic type	N/A	SNOMED
720858001	Ehlers-Danlos syndrome cardiac valvular type	N/A	SNOMED
715318006	Ehlers-Danlos syndrome classic type	N/A	SNOMED
715318006	Ehlers-Danlos syndrome classical type	N/A	SNOMED
17025000	Ehlers-Danlos syndrome ecchymotic type E-D	N/A	SNOMED
720860004	Ehlers-Danlos syndrome Kosho type	N/A	SNOMED
720859009	Ehlers-Danlos syndrome kyphoscoliotic and deafness type	N/A	SNOMED
720859009	Ehlers-Danlos syndrome kyphoscoliotic and hearing loss type	N/A	SNOMED
718211004	Ehlers-Danlos syndrome kyphoscoliotic type	N/A	SNOMED
720860004	Ehlers-Danlos syndrome musculocontractural type	N/A	SNOMED
720861000	Ehlers-Danlos syndrome progeroid type	N/A	SNOMED
719096006	Ehlers-Danlos syndrome type 6B	N/A	SNOMED
55711009	Ehlers-Danlos syndrome type 7	N/A	SNOMED
50869007	Ehlers-Danlos syndrome type 8	N/A	SNOMED
59399004	Ehlers-Danlos syndrome type 9 X-linked	N/A	SNOMED
83470009	Ehlers-Danlos syndrome type I	N/A	SNOMED
20766005	Ehlers-Danlos syndrome type II	N/A	SNOMED
30652003	Ehlers-Danlos syndrome type III	N/A	SNOMED
17025000	Ehlers-Danlos syndrome type IV	N/A	SNOMED
67202007	Ehlers-Danlos syndrome type V	N/A	SNOMED
25606004	Ehlers-Danlos syndrome type VI	N/A	SNOMED
25606004	Ehlers-Danlos syndrome Type VI - ocular (recessive)	N/A	SNOMED
50869007	Ehlers-Danlos syndrome type VIII	N/A	SNOMED
71322004	Ehlers-Danlos syndrome type XI	N/A	SNOMED
720862007	Ehlers-Danlos syndrome vascular-like type	N/A	SNOMED
720857006	Ehlers-Danlos syndrome with periventricular heterotopia	N/A	SNOMED
83586000	Ehlers-Danlos syndrome with platelet dysfunction	N/A	SNOMED
720859009	Ehlers-Danlos syndrome with progressive kyphoscoliosis, myopathy, and deafness	N/A	SNOMED
4170004	Ehlers-Danlos syndrome, autosomal dominant type 7	N/A	SNOMED
55711009	Ehlers-Danlos syndrome, autosomal recessive type 7	N/A	SNOMED
30652003	Ehlers-Danlos syndrome, benign hypermobile form	N/A	SNOMED
86667008	Ehlers-Danlos syndrome, dominant type 4	N/A	SNOMED
83586000	Ehlers-Danlos syndrome, dysfibronectinaemic	N/A	SNOMED
83586000	Ehlers-Danlos syndrome, dysfibronectinemic	N/A	SNOMED
71322004	Ehlers-Danlos syndrome, familial joint laxity type	N/A	SNOMED
83470009	Ehlers-Danlos syndrome, gravis	N/A	SNOMED
25606004	Ehlers-Danlos syndrome, hydroxylysine-deficient	N/A	SNOMED
25606004	Ehlers-Danlos syndrome, lysyl hydroxylase deficient	N/A	SNOMED
59399004	Ehlers-Danlos syndrome, mental retardation type	N/A	SNOMED
20766005	Ehlers-Danlos syndrome, mild classic form	N/A	SNOMED
67202007	Ehlers-Danlos syndrome, mild x-linked	N/A	SNOMED
20766005	Ehlers-Danlos syndrome, mitis	N/A	SNOMED
4170004	Ehlers-Danlos syndrome, mutant procollagen type 7	N/A	SNOMED
10033001	Ehlers-Danlos syndrome, non hydroxylysine deficient ocular type	N/A	SNOMED
59399004	Ehlers-Danlos syndrome, occipital horn type	N/A	SNOMED
50869007	Ehlers-Danlos syndrome, periodontitis type	N/A	SNOMED
55711009	Ehlers-Danlos syndrome, procollagen proteinase deficient	N/A	SNOMED
4170004	Ehlers-Danlos syndrome, procollagen proteinase resistant	N/A	SNOMED
70610001	Ehlers-Danlos syndrome, recessive type 4	N/A	SNOMED
83470009	Ehlers-Danlos syndrome, severe classic form	N/A	SNOMED
83470009	Ehlers-Danlos syndrome, type 1	N/A	SNOMED
83586000	Ehlers-Danlos syndrome, type 10	N/A	SNOMED
71322004	Ehlers-Danlos syndrome, type 11	N/A	SNOMED
20766005	Ehlers-Danlos syndrome, type 2	N/A	SNOMED
30652003	Ehlers-Danlos syndrome, type 3	N/A	SNOMED
17025000	Ehlers-Danlos syndrome, type 4	N/A	SNOMED
67202007	Ehlers-Danlos syndrome, type 5	N/A	SNOMED
31798004	Ehlers-Danlos syndrome, type 6 phenotype with macrocephaly	N/A	SNOMED
50869007	Ehlers-Danlos syndrome, type 8	N/A	SNOMED
59399004	Ehlers-Danlos syndrome, type 9	N/A	SNOMED
59399004	Ehlers-Danlos syndrome, x-linked skeletal type	N/A	SNOMED
88371005	Encephalomyocarditis virus	N/A	SNOMED
709930007	Encephalomyocarditis virus Ab	N/A	SNOMED
709930007	Encephalomyocarditis virus antibody	N/A	SNOMED
56819008	Endocarditis	N/A	SNOMED
194931003	Endocarditis - blastomycosis	N/A	SNOMED
88129004	Endocarditis - coxsackie	N/A	SNOMED
61048000	Endocarditis - gonococcal	N/A	SNOMED
34845009	Endocarditis - meningococcal	N/A	SNOMED
63553008	Endocarditis - monilial	N/A	SNOMED
95890006	Endocarditis - Q fever	N/A	SNOMED
194929007	Endocarditis - typhoid	N/A	SNOMED
472806007	Endocarditis as complication of procedure	N/A	SNOMED
195012000	Endocarditis associated with another disorder	N/A	SNOMED
720989003	Endocarditis caused by Erysipelothrix rhusiopathiae	N/A	SNOMED
460618008	Endocarditis caused by Genus Chlamydia	N/A	SNOMED
460618008	Endocarditis due to Genus Chlamydia	N/A	SNOMED
72181000000000	Endocarditis due to systemic lupus erythematosus	N/A	SNOMED
195012000	Endocarditis in disease EC	N/A	SNOMED
73774007	Endocarditis lenta	N/A	SNOMED
762539005	Endocarditis of neoaortic valve	N/A	SNOMED
762540007	Endocarditis of neopulmonary valve	N/A	SNOMED
703189006	Endocarditis of prosthetic aortic valve	N/A	SNOMED
703179007	Endocarditis of prosthetic mitral valve	N/A	SNOMED
703191003	Endocarditis of prosthetic pulmonary valve	N/A	SNOMED
703190002	Endocarditis of prosthetic tricuspid valve	N/A	SNOMED
62703006	Endocarditis with infective aneurysm	N/A	SNOMED
583021000000000	Endocarditis, valve unspecified	N/A	SNOMED
89736004	Endocarditis, valve unspecified, NOS	N/A	SNOMED
639601000000000	Endocarditis, valve unspecified, NOS	N/A	SNOMED
89736004	Endocarditis, valve unspecified, OS	N/A	SNOMED
427372006	Eosinophilic myocarditis	N/A	SNOMED
720989003	Erysipelothrix rhusiopathiae endocarditis	N/A	SNOMED
74381009	Familial pericarditis	N/A	SNOMED
429978009	Family history of endocarditis	N/A	SNOMED
439154009	Family history of myocarditis	N/A	SNOMED
472707009	Fetal myocarditis	N/A	SNOMED
488007	Fibroid myocarditis	N/A	SNOMED
91025000	Fiedler's myocarditis	N/A	SNOMED
472707009	Foetal myocarditis	N/A	SNOMED
86348002	Fungal endocarditis	N/A	SNOMED
233868005	Fungal myocarditis	N/A	SNOMED
44595001	Fungal pericarditis	N/A	SNOMED
414341000	Giant cell arteritis	N/A	SNOMED
414341000	Giant cell arteritis NOS	N/A	SNOMED
239938009	Giant cell arteritis with polymyalgia rheumatica	N/A	SNOMED
239939001	Giant cell arteritis without polymyalgia rheumatica	N/A	SNOMED
60812006	Giant cell myocarditis	N/A	SNOMED
266238009	Giant cell myocarditis	N/A	SNOMED
61048000	Gonococcal endocarditis	N/A	SNOMED
90428001	Gonococcal pericarditis	N/A	SNOMED
161500008	H/O: rheumatic fever	N/A	SNOMED
460439008	Haemophilus pericarditis	N/A	SNOMED
123597005	Healed bacterial endocarditis	N/A	SNOMED
703274008	Heart failure with reduced ejection fraction due to myocarditis	N/A	SNOMED
187041005	Histoplasma capsulatum with endocarditis	N/A	SNOMED
187040006	Histoplasma capsulatum with pericarditis	N/A	SNOMED
187051006	Histoplasma duboisii with endocarditis	N/A	SNOMED
187050007	Histoplasma duboisii with pericarditis	N/A	SNOMED
187041005	Histoplasmosis endocarditis	N/A	SNOMED
187041005	Histoplasmosis with endocarditis	N/A	SNOMED
187059008	Histoplasmosis with pericarditis	N/A	SNOMED
428287001	History of endocarditis	N/A	SNOMED
328201000000000	History of giant cell arteritis	N/A	SNOMED
681211000000000	History of myocarditis	N/A	SNOMED
285741000000000	History of pericarditis	N/A	SNOMED
61558009	Hydralazine-induced pericarditis	N/A	SNOMED
91025000	Idiopathic myocarditis	N/A	SNOMED
46701001	Idiopathic myocarditis NOS	N/A	SNOMED
766704005	Idiopathic recurrent pericarditis	N/A	SNOMED
766704005	Idiopathic relapsing pericarditis	N/A	SNOMED
233850007	IE - Infective endocarditis	N/A	SNOMED
723865005	Infection causing myoendocarditis	N/A	SNOMED
723864009	Infection causing subacute endocarditis	N/A	SNOMED
459184006	Infectious constrictive pericarditis	N/A	SNOMED
461416009	Infectious endocarditis at site of implanted vascular shunt	N/A	SNOMED
459174005	Infectious endocarditis at site of interatrial communication	N/A	SNOMED
460490009	Infectious endocarditis at site of patch of interatrial communication	N/A	SNOMED
460358000	Infectious endocarditis at site of patch of ventricular septal defect	N/A	SNOMED
459172009	Infectious endocarditis at site of ventricular septal defect	N/A	SNOMED
459068007	Infectious endocarditis of aortic valve	N/A	SNOMED
459067002	Infectious endocarditis of cardiac valve	N/A	SNOMED
459178008	Infectious endocarditis of common atrioventricular valve	N/A	SNOMED
459059005	Infectious endocarditis of heterograft	N/A	SNOMED
459058002	Infectious endocarditis of homograft	N/A	SNOMED
459158000	Infectious endocarditis of left atrioventricular (not morphologically mitral) valve	N/A	SNOMED
459061001	Infectious endocarditis of left ventricular wall	N/A	SNOMED
459152004	Infectious endocarditis of mitral valve	N/A	SNOMED
459153009	Infectious endocarditis of pulmonary valve	N/A	SNOMED
459159008	Infectious endocarditis of right atrioventricular (not morphologically tricuspid) valve	N/A	SNOMED
459060000	Infectious endocarditis of right ventricular wall	N/A	SNOMED
459151006	Infectious endocarditis of tricuspid valve	N/A	SNOMED
459154003	Infectious endocarditis of truncal valve	N/A	SNOMED
461429009	Infectious endocarditis of vascular cardiac conduit	N/A	SNOMED
41739008	Infectious pericarditis	N/A	SNOMED
459184006	Infective constrictive pericarditis	N/A	SNOMED
233850007	Infective endocarditis	N/A	SNOMED
461416009	Infective endocarditis at site of implanted vascular shunt	N/A	SNOMED
459174005	Infective endocarditis at site of interatrial communication	N/A	SNOMED
460490009	Infective endocarditis at site of patch of interatrial communication	N/A	SNOMED
460358000	Infective endocarditis at site of patch of ventricular septal defect	N/A	SNOMED
459172009	Infective endocarditis at site of ventricular septal defect	N/A	SNOMED
459068007	Infective endocarditis of aortic valve	N/A	SNOMED
459067002	Infective endocarditis of cardiac valve	N/A	SNOMED
459178008	Infective endocarditis of common atrioventricular valve	N/A	SNOMED
459059005	Infective endocarditis of heterograft	N/A	SNOMED
459058002	Infective endocarditis of homograft	N/A	SNOMED
459158000	Infective endocarditis of left atrioventricular (nonmitral) valve	N/A	SNOMED
459158000	Infective endocarditis of left atrioventricular (not morphologically mitral) valve	N/A	SNOMED
459061001	Infective endocarditis of left ventricular wall	N/A	SNOMED
459152004	Infective endocarditis of mitral valve	N/A	SNOMED
459153009	Infective endocarditis of pulmonary valve	N/A	SNOMED
459159008	Infective endocarditis of right atrioventricular (nontricuspid) valve	N/A	SNOMED
459159008	Infective endocarditis of right atrioventricular (not morphologically tricuspid) valve	N/A	SNOMED
459060000	Infective endocarditis of right ventricular wall	N/A	SNOMED
459151006	Infective endocarditis of tricuspid valve	N/A	SNOMED
459154003	Infective endocarditis of truncal valve	N/A	SNOMED
461429009	Infective endocarditis of vascular cardiac conduit	N/A	SNOMED
22653005	Infective myocarditis	N/A	SNOMED
723865005	Infective myoendocarditis	N/A	SNOMED
41739008	Infective pericarditis	N/A	SNOMED
723088005	Infective periendocarditis	N/A	SNOMED
37925008	Interstitial myocarditis	N/A	SNOMED
266238009	Isolated (Fiedler's) myocarditis	N/A	SNOMED
55482007	Isolated diffuse granulomatous myocarditis	N/A	SNOMED
708075001	KOH preparation	N/A	SNOMED
33258008	L‚àö√â¬¨‚àÇffler's endocarditis	N/A	SNOMED
33258008	L‚àö√â¬¨‚àÇffler's parietal fibroplastic endocarditis	N/A	SNOMED
12232008	Late quaternary syphilitic aortic aneurysm	N/A	SNOMED
61612001	Late quaternary syphilitic aortic regurgitation	N/A	SNOMED
20735004	Late quaternary syphilitic aortitis	N/A	SNOMED
423718003	Left sided infective endocarditis	N/A	SNOMED
54072008	Libman-Sacks endocarditis	N/A	SNOMED
186318004	Listerial endocarditis	N/A	SNOMED
427443009	Lymphocytic myocarditis	N/A	SNOMED
44051003	Malignant endocarditis	N/A	SNOMED
57181007	Marantic endocarditis	N/A	SNOMED
19346006	Marfan syndrome	N/A	SNOMED
19346006	Marfan's disease	N/A	SNOMED
19346006	Marfan's syndrome	N/A	SNOMED
74918002	Measles myocarditis	N/A	SNOMED
398114001	Meekeren-Ehlers-Danlos syndrome	N/A	SNOMED
34845009	Meningococcal endocarditis	N/A	SNOMED
91468009	Meningococcal myocarditis	N/A	SNOMED
194950003	Meningococcal myocarditis	N/A	SNOMED
66704002	Meningococcal pericarditis	N/A	SNOMED
31085000	Mitral incompetence - rheumatic	N/A	SNOMED
79619009	Mitral stenosis	N/A	SNOMED
11851006	Mitral valve disease	N/A	SNOMED
63462008	Mumps myocarditis	N/A	SNOMED
86348002	Mycotic endocarditis	N/A	SNOMED
44595001	Mycotic pericarditis	N/A	SNOMED
50920009	Myocarditis	N/A	SNOMED
275512002	Myocarditis - virus unidentified	N/A	SNOMED
421929001	Myocarditis associated with acquired immunodeficiency syndrome	N/A	SNOMED
421929001	Myocarditis associated with AIDS	N/A	SNOMED
1240530000000000	Myocarditis caused by 2019 novel coronavirus	N/A	SNOMED
1240530000000000	Myocarditis caused by 2019-nCoV (novel coronavirus)	N/A	SNOMED
1240530000000000	Myocarditis caused by 2019-nCoV (novel coronavirus)	N/A	SNOMED
142981000000000	Myocarditis caused by avian influenza	N/A	SNOMED
72527006	Myocarditis caused by drug	N/A	SNOMED
460345001	Myocarditis caused by echovirus	N/A	SNOMED
460338001	Myocarditis caused by Genus Aspergillus	N/A	SNOMED
460620006	Myocarditis caused by Genus Borrelia	N/A	SNOMED
460329003	Myocarditis caused by Genus Candida	N/A	SNOMED
460317007	Myocarditis caused by Genus Rickettsia	N/A	SNOMED
142951000000000	Myocarditis caused by H1N1 influenza	N/A	SNOMED
10629400000000000	Myocarditis caused by influenza A	N/A	SNOMED
142951000000000	Myocarditis caused by Influenza A virus subtype H1N1	N/A	SNOMED
78046005	Myocarditis caused by influenza virus	N/A	SNOMED
460352004	Myocarditis caused by Order Spirochaetales	N/A	SNOMED
79096004	Myocarditis caused by physical agent	N/A	SNOMED
88782004	Myocarditis caused by radiation	N/A	SNOMED
1240530000000000	Myocarditis caused by SARS-CoV-2 (severe acute respiratory syndrome coronavirus 2)	N/A	SNOMED
1240530000000000	Myocarditis caused by Wuhan 2019-nCoV (novel coronavirus)	N/A	SNOMED
713318009	Myocarditis co-occurrent with human immunodeficiency virus infection	N/A	SNOMED
76534005	Myocarditis due to acquired toxoplasmosis	N/A	SNOMED
142981000000000	Myocarditis due to avian influenza	N/A	SNOMED
55087008	Myocarditis due to chemical agent	N/A	SNOMED
1240530000000000	Myocarditis due to COVID-19	N/A	SNOMED
1240530000000000	Myocarditis due to disease caused by 2019 novel coronavirus	N/A	SNOMED
1240530000000000	Myocarditis due to disease caused by 2019-nCoV (novel coronavirus)	N/A	SNOMED
1240530000000000	Myocarditis due to disease caused by SARS-CoV-2 (severe acute respiratory syndrome coronavirus 2)	N/A	SNOMED
1240530000000000	Myocarditis due to disease caused by Severe acute respiratory syndrome coronavirus 2	N/A	SNOMED
72527006	Myocarditis due to drug	N/A	SNOMED
460345001	Myocarditis due to echovirus	N/A	SNOMED
460338001	Myocarditis due to Genus Aspergillus	N/A	SNOMED
460620006	Myocarditis due to Genus Borrelia	N/A	SNOMED
460329003	Myocarditis due to Genus Candida	N/A	SNOMED
460317007	Myocarditis due to Genus Rickettsia	N/A	SNOMED
142951000000000	Myocarditis due to H1N1 influenza	N/A	SNOMED
8676001	Myocarditis due to hypersensitivity state	N/A	SNOMED
22653005	Myocarditis due to infectious agent	N/A	SNOMED
10629400000000000	Myocarditis due to influenza A	N/A	SNOMED
142951000000000	Myocarditis due to Influenza A virus subtype H1N1	N/A	SNOMED
78046005	Myocarditis due to influenza virus	N/A	SNOMED
460352004	Myocarditis due to Order Spirochaetales	N/A	SNOMED
79096004	Myocarditis due to physical agent	N/A	SNOMED
88782004	Myocarditis due to radiation	N/A	SNOMED
1089930000000000	Myocarditis due to scarlet fever	N/A	SNOMED
723863003	Myopericarditis	N/A	SNOMED
763839005	Neonatal Marfan syndrome	N/A	SNOMED
28386007	Neoplastic secondary pericarditis	N/A	SNOMED
57181007	Non-bacterial thrombotic endocarditis	N/A	SNOMED
81376009	Non-infectious pericarditis	N/A	SNOMED
583021000000000	Non-rheum. endocarditis NOS	N/A	SNOMED
639601000000000	Non-rheum. endocarditis NOS	N/A	SNOMED
57181007	Nonbacterial thrombotic endocarditis	N/A	SNOMED
54072008	Nonbacterial verrucous endocarditis	N/A	SNOMED
36135007	Noninfective endocarditis	N/A	SNOMED
194989009	Nonrheumatic tricuspid valve disorder, unspecified	N/A	SNOMED
194992008	Nonrheumatic tricuspid valve stenosis with insufficiency	N/A	SNOMED
55482007	Nonspecific granulomatous myocarditis	N/A	SNOMED
111300007	Obliterative pericarditis	N/A	SNOMED
46701001	Other acute myocarditis	N/A	SNOMED
46701001	Other acute myocarditis NOS	N/A	SNOMED
312591002	Other acute rheumatic heart disease	N/A	SNOMED
312591002	Other acute rheumatic heart disease NOS	N/A	SNOMED
15555002	Other and unspecified acute pericarditis	N/A	SNOMED
654281000000000	Other and unspecified rheumatic heart disease	N/A	SNOMED
23685000	Other and unspecified rheumatic heart disease	N/A	SNOMED
653341000000000	Other chronic rheumatic endocardial disease	N/A	SNOMED
46165000	Other chronic rheumatic endocardial disease	N/A	SNOMED
654271000000000	Other chronic rheumatic heart	N/A	SNOMED
23685000	Other rheumatic heart disease NOS	N/A	SNOMED
630501000000000	Other rheumatic heart disease NOS	N/A	SNOMED
87648004	Other specified chronic rheumatic heart disease	N/A	SNOMED
654271000000000	Other specified chronic rheumatic heart disease	N/A	SNOMED
62185008	Pancarditis	N/A	SNOMED
233869002	Parasitic myocarditis	N/A	SNOMED
28966002	Parasitic pericarditis	N/A	SNOMED
3238004	Pericarditis	N/A	SNOMED
89222008	Pericarditis associated with atrial septal defect	N/A	SNOMED
111301006	Pericarditis associated with familial Mediterranean fever	N/A	SNOMED
65447009	Pericarditis associated with infectious mononucleosis	N/A	SNOMED
43742007	Pericarditis associated with severe chronic anaemia	N/A	SNOMED
43742007	Pericarditis associated with severe chronic anemia	N/A	SNOMED
45304001	Pericarditis caused by deposits of cholesterol	N/A	SNOMED
460439008	Pericarditis caused by Genus Haemophilus	N/A	SNOMED
460439008	Pericarditis caused by Genus Hemophilus	N/A	SNOMED
712859002	Pericarditis caused by toxin	N/A	SNOMED
46676000	Pericarditis co-occurrent and due to benign primary tumor	N/A	SNOMED
46676000	Pericarditis co-occurrent and due to benign primary tumour	N/A	SNOMED
76541004	Pericarditis co-occurrent and due to chylopericardium	N/A	SNOMED
58474006	Pericarditis co-occurrent and due to collagen vascular disease	N/A	SNOMED
111301006	Pericarditis co-occurrent and due to familial Mediterranean fever	N/A	SNOMED
65447009	Pericarditis co-occurrent and due to infectious mononucleosis	N/A	SNOMED
55879006	Pericarditis co-occurrent and due to malignant primary tumor	N/A	SNOMED
55879006	Pericarditis co-occurrent and due to malignant primary tumour	N/A	SNOMED
31080005	Pericarditis co-occurrent and due to Mulibrey nanism	N/A	SNOMED
28386007	Pericarditis co-occurrent and due to neoplasia	N/A	SNOMED
16876006	Pericarditis co-occurrent and due to primary tumor	N/A	SNOMED
16876006	Pericarditis co-occurrent and due to primary tumour	N/A	SNOMED
87442008	Pericarditis co-occurrent and due to scleroderma	N/A	SNOMED
25380002	Pericarditis co-occurrent and due to systemic lupus erythematosus	N/A	SNOMED
40312006	Pericarditis co-occurrent and due to tumor metastatic to pericardium	N/A	SNOMED
40312006	Pericarditis co-occurrent and due to tumour metastatic to pericardium	N/A	SNOMED
80119007	Pericarditis co-occurrent and due to uraemia	N/A	SNOMED
80119007	Pericarditis co-occurrent and due to uremia	N/A	SNOMED
89222008	Pericarditis co-occurrent with atrial septal defect	N/A	SNOMED
7607008	Pericarditis co-occurrent with extraarticular rheumatoid arthritis	N/A	SNOMED
71023004	Pericarditis due to acute myocardial infarction	N/A	SNOMED
21290002	Pericarditis due to and following penetrating trauma	N/A	SNOMED
61575003	Pericarditis due to aortic aneurysm	N/A	SNOMED
45304001	Pericarditis due to deposits of cholesterol	N/A	SNOMED
703384007	Pericarditis due to disease of contiguous structure	N/A	SNOMED
460439008	Pericarditis due to Genus Haemophilus	N/A	SNOMED
460439008	Pericarditis due to Genus Hemophilus	N/A	SNOMED
703332001	Pericarditis due to metabolic disease	N/A	SNOMED
39244004	Pericarditis due to myxedema	N/A	SNOMED
39244004	Pericarditis due to myxoedema	N/A	SNOMED
37278001	Pericarditis due to non-penetrating trauma	N/A	SNOMED
87442008	Pericarditis due to systemic sclerosis	N/A	SNOMED
712859002	Pericarditis due to toxin	N/A	SNOMED
703333006	Pericarditis due to vasculitis and connective tissue disease	N/A	SNOMED
233885007	Pericarditis following myocardial infarction	N/A	SNOMED
703384007	Pericarditis in disease of contiguous structure	N/A	SNOMED
703332001	Pericarditis in metabolic disease	N/A	SNOMED
105982005	Pericarditis related to hypersensitivity AND/OR autoimmunity	N/A	SNOMED
71023004	Pericarditis secondary to acute myocardial infarction	N/A	SNOMED
61575003	Pericarditis secondary to aortic aneurysm	N/A	SNOMED
8256001	Pericarditis secondary to aortic aneurysm with leakage into pericardial sac	N/A	SNOMED
46676000	Pericarditis secondary to benign primary tumor	N/A	SNOMED
46676000	Pericarditis secondary to benign primary tumour	N/A	SNOMED
76541004	Pericarditis secondary to chylopericardium	N/A	SNOMED
58474006	Pericarditis secondary to collagen vascular disease	N/A	SNOMED
55879006	Pericarditis secondary to malignant primary tumor	N/A	SNOMED
55879006	Pericarditis secondary to malignant primary tumour	N/A	SNOMED
31080005	Pericarditis secondary to Mulibrey nanism	N/A	SNOMED
39244004	Pericarditis secondary to myxedema	N/A	SNOMED
39244004	Pericarditis secondary to myxoedema	N/A	SNOMED
28386007	Pericarditis secondary to neoplasia	N/A	SNOMED
37278001	Pericarditis secondary to non-penetrating trauma	N/A	SNOMED
21290002	Pericarditis secondary to penetrating trauma	N/A	SNOMED
16876006	Pericarditis secondary to primary tumor	N/A	SNOMED
16876006	Pericarditis secondary to primary tumour	N/A	SNOMED
7607008	Pericarditis secondary to rheumatoid arthritis	N/A	SNOMED
87442008	Pericarditis secondary to scleroderma	N/A	SNOMED
25380002	Pericarditis secondary to systemic lupus erythematosus	N/A	SNOMED
40312006	Pericarditis secondary to tumor metastatic to pericardium	N/A	SNOMED
40312006	Pericarditis secondary to tumour metastatic to pericardium	N/A	SNOMED
80119007	Pericarditis secondary to uraemia	N/A	SNOMED
80119007	Pericarditis secondary to uremia	N/A	SNOMED
60357009	Pericarditis sicca	N/A	SNOMED
460440005	Pericarditis with pericardial effusion caused by Mycobacterium tuberculosis complex	N/A	SNOMED
460440005	Pericarditis with pericardial effusion due to Mycobacterium tuberculosis complex	N/A	SNOMED
723088005	Periendocarditis due to infection	N/A	SNOMED
709604005	Periodontitis associated with Ehlers-Danlos syndrome type 4	N/A	SNOMED
50869007	Periodontitis associated with Ehlers-Danlos syndrome type VIII	N/A	SNOMED
709604005	Periodontitis co-occurrent with Ehlers-Danlos syndrome type 4	N/A	SNOMED
233885007	Post infarction pericarditis	N/A	SNOMED
233885007	Post-infarction pericarditis	N/A	SNOMED
33558009	Post-radiation pericarditis	N/A	SNOMED
39097001	Post-traumatic pericarditis	N/A	SNOMED
64420008	Postcardiac injury pericarditis	N/A	SNOMED
66189004	Postmyocardial infarction pericarditis	N/A	SNOMED
58600007	Postpericardiotomy pericarditis	N/A	SNOMED
55043004	Procainamide-induced pericarditis	N/A	SNOMED
233853009	Prosthetic valve endocarditis	N/A	SNOMED
8916007	Protozoan myocarditis	N/A	SNOMED
2439002	Purulent endocarditis	N/A	SNOMED
233853009	PVE - Prosthetic valve endocarditis	N/A	SNOMED
15016005	Pyogenic pericarditis	N/A	SNOMED
95890006	Q fever endocarditis	N/A	SNOMED
233867000	Q fever myocarditis	N/A	SNOMED
233884006	Q fever pericarditis	N/A	SNOMED
20005002	Recurrent rheumatic heart disease	N/A	SNOMED
24132004	Resection of pericardium for chronic constrictive pericarditis	N/A	SNOMED
56501009	Rheumatic adherent pericardium	N/A	SNOMED
639461000000000	Rheumatic aortic disease NOS	N/A	SNOMED
12023003	Rheumatic aortic disease NOS	N/A	SNOMED
78031003	Rheumatic aortic incompetence	N/A	SNOMED
78031003	Rheumatic aortic insufficiency	N/A	SNOMED
78031003	Rheumatic aortic regurgitation	N/A	SNOMED
72011007	Rheumatic aortic stenosis	N/A	SNOMED
17759006	Rheumatic aortic stenosis with incompetence	N/A	SNOMED
17759006	Rheumatic aortic stenosis with insufficiency	N/A	SNOMED
17759006	Rheumatic aortic stenosis with regurgitation	N/A	SNOMED
12023003	Rheumatic aortic valve disease	N/A	SNOMED
639461000000000	Rheumatic aortic valve disease NOS	N/A	SNOMED
12023003	Rheumatic aortic valve disease NOS	N/A	SNOMED
72011007	Rheumatic aortic valve obstruction	N/A	SNOMED
429347004	Rheumatic aortic valve sclerosis	N/A	SNOMED
123803006	Rheumatic arteritis	N/A	SNOMED
23685000	Rheumatic carditis	N/A	SNOMED
46826000	Rheumatic chorea	N/A	SNOMED
46826000	Rheumatic chorea NOS	N/A	SNOMED
57803009	Rheumatic chorea with heart involvement	N/A	SNOMED
46826000	Rheumatic chorea without mention of heart involvement	N/A	SNOMED
194750008	Rheumatic degeneration of myocardium	N/A	SNOMED
12023003	Rheumatic disease of aortic valve	N/A	SNOMED
48872007	Rheumatic disease of endocardium	N/A	SNOMED
16063004	Rheumatic disease of heart valve	N/A	SNOMED
16440002	Rheumatic disease of mitral AND aortic valves	N/A	SNOMED
83898004	Rheumatic disease of mitral valve	N/A	SNOMED
18687009	Rheumatic disease of pulmonary valve	N/A	SNOMED
49699002	Rheumatic disease of tricuspid valve	N/A	SNOMED
48872007	Rheumatic endocarditis	N/A	SNOMED
653341000000000	Rheumatic endocardium disease	N/A	SNOMED
194708008	Rheumatic fever with heart involvement	N/A	SNOMED
703119002	Rheumatic fever with heart involvement	N/A	SNOMED
23685000	Rheumatic heart disease	N/A	SNOMED
630501000000000	Rheumatic heart disease NOS	N/A	SNOMED
654281000000000	Rheumatic heart disease NOS	N/A	SNOMED
23685000	Rheumatic heart disease unspecified	N/A	SNOMED
91529004	Rheumatic heart valve failure	N/A	SNOMED
43121002	Rheumatic heart valve incompetence	N/A	SNOMED
43121002	Rheumatic heart valve insufficiency	N/A	SNOMED
43121002	Rheumatic heart valve regurgitation	N/A	SNOMED
19036004	Rheumatic heart valve stenosis	N/A	SNOMED
28284007	Rheumatic heart valve stenosis with incompetence	N/A	SNOMED
28284007	Rheumatic heart valve stenosis with insufficiency	N/A	SNOMED
34248003	Rheumatic inflammation	N/A	SNOMED
43736008	Rheumatic left ventricular failure	N/A	SNOMED
59464004	Rheumatic mitral AND aortic valve incompetence	N/A	SNOMED
59464004	Rheumatic mitral AND aortic valve insufficiency	N/A	SNOMED
370141003	Rheumatic mitral AND aortic valve obstruction	N/A	SNOMED
59464004	Rheumatic mitral AND aortic valve regurgitation	N/A	SNOMED
639451000000000	Rheumatic mitral disease NOS	N/A	SNOMED
31085000	Rheumatic mitral incompetence	N/A	SNOMED
31085000	Rheumatic mitral insufficiency	N/A	SNOMED
31085000	Rheumatic mitral regurgitation	N/A	SNOMED
86466006	Rheumatic mitral stenosis	N/A	SNOMED
787001	Rheumatic mitral stenosis with incompetence	N/A	SNOMED
787001	Rheumatic mitral stenosis with insufficiency	N/A	SNOMED
787001	Rheumatic mitral stenosis with regurgitation	N/A	SNOMED
44993000	Rheumatic mitral valve and aortic valve stenosis	N/A	SNOMED
286011000000000	Rheumatic mitral valve annular calcification	N/A	SNOMED
83898004	Rheumatic mitral valve changes	N/A	SNOMED
83898004	Rheumatic mitral valve disease	N/A	SNOMED
40023000	Rheumatic mitral valve failure	N/A	SNOMED
81552002	Rheumatic mitral valve insufficiency AND aortic valve stenosis	N/A	SNOMED
250999000	Rheumatic mitral valve leaflet changes	N/A	SNOMED
86466006	Rheumatic mitral valve obstruction	N/A	SNOMED
286031000000000	Rheumatic mitral valve prolapse	N/A	SNOMED
71799002	Rheumatic mitral valve stenosis AND aortic valve insufficiency	N/A	SNOMED
194750008	Rheumatic myocarditis	N/A	SNOMED
23685000	Rheumatic pancarditis	N/A	SNOMED
28381002	Rheumatic pericarditis	N/A	SNOMED
7548000	Rheumatic pneumonia	N/A	SNOMED
34126003	Rheumatic pulmonary insufficiency	N/A	SNOMED
34126003	Rheumatic pulmonary regurgitation	N/A	SNOMED
91442002	Rheumatic pulmonary stenosis	N/A	SNOMED
85971001	Rheumatic pulmonary stenosis and insufficiency	N/A	SNOMED
18687009	Rheumatic pulmonary valve disease	N/A	SNOMED
18687009	Rheumatic pulmonary valve disease NOS	N/A	SNOMED
52048004	Rheumatic pulmonary valve failure	N/A	SNOMED
34126003	Rheumatic pulmonary valve incompetence	N/A	SNOMED
34126003	Rheumatic pulmonary valve insufficiency	N/A	SNOMED
91442002	Rheumatic pulmonary valve obstruction	N/A	SNOMED
34126003	Rheumatic pulmonary valve regurgitation	N/A	SNOMED
91442002	Rheumatic pulmonary valve stenosis	N/A	SNOMED
85971001	Rheumatic pulmonary valve stenosis with incompetence	N/A	SNOMED
85971001	Rheumatic pulmonary valve stenosis with insufficiency	N/A	SNOMED
85971001	Rheumatic pulmonary valve stenosis with regurgitation	N/A	SNOMED
67696008	Rheumatic tricuspid insufficiency	N/A	SNOMED
67696008	Rheumatic tricuspid regurgitation	N/A	SNOMED
88318005	Rheumatic tricuspid stenosis	N/A	SNOMED
194741006	Rheumatic tricuspid stenosis and incompetence	N/A	SNOMED
194741006	Rheumatic tricuspid stenosis and insufficiency	N/A	SNOMED
194741006	Rheumatic tricuspid stenosis and regurgitation	N/A	SNOMED
49699002	Rheumatic tricuspid valve disease	N/A	SNOMED
49699002	Rheumatic tricuspid valve disease NOS	N/A	SNOMED
612101000000000	Rheumatic tricuspid valve disease NOS	N/A	SNOMED
16855001	Rheumatic tricuspid valve failure	N/A	SNOMED
67696008	Rheumatic tricuspid valve incompetence	N/A	SNOMED
67696008	Rheumatic tricuspid valve insufficiency	N/A	SNOMED
88318005	Rheumatic tricuspid valve obstruction	N/A	SNOMED
67696008	Rheumatic tricuspid valve regurgitation	N/A	SNOMED
88318005	Rheumatic tricuspid valve stenosis	N/A	SNOMED
194741006	Rheumatic tricuspid valve stenosis with regurgitation	N/A	SNOMED
16063004	Rheumatic valvulitis	N/A	SNOMED
87648004	Rheumatic valvulitis, chronic NOS	N/A	SNOMED
195136004	Rheumatoid myocarditis	N/A	SNOMED
233851006	Rickettsial endocarditis	N/A	SNOMED
460317007	Rickettsial myocarditis	N/A	SNOMED
425177009	Right sided infective endocarditis	N/A	SNOMED
426087004	Right-sided Staphylococcus aureus endocarditis	N/A	SNOMED
301772008	Risk of subacute bacterial endocarditis	N/A	SNOMED
64190005	Rubella myocarditis	N/A	SNOMED
195033009	Sarcoid myocarditis	N/A	SNOMED
73774007	SBE - Subacute bacterial endocarditis	N/A	SNOMED
28386007	Secondary neoplastic pericarditis	N/A	SNOMED
279001	Senile myocarditis	N/A	SNOMED
44051003	Septic endocarditis	N/A	SNOMED
64043005	Septic myocarditis	N/A	SNOMED
194956009	Septic myocarditis - pneumococcal	N/A	SNOMED
194957000	Septic myocarditis - staphylococcal	N/A	SNOMED
194958005	Septic myocarditis - streptococcal	N/A	SNOMED
22653005	Septic myocarditis NOS	N/A	SNOMED
123599008	Serofibrinous pericarditis	N/A	SNOMED
402972001	Skin involvement in bacterial endocarditis	N/A	SNOMED
460352004	Spirochaetal myocarditis	N/A	SNOMED
460352004	Spirochetal myocarditis	N/A	SNOMED
73028002	Staphylococcal endocarditis	N/A	SNOMED
73774007	Subacute bact. endocarditis	N/A	SNOMED
266237004	Subacute bact. endocarditis	N/A	SNOMED
73774007	Subacute bacterial endocarditis	N/A	SNOMED
426931009	Subacute bacterial endocarditis prophylaxis	N/A	SNOMED
14455008	Subacute constrictive pericarditis	N/A	SNOMED
5836005	Subacute effusive constrictive pericarditis	N/A	SNOMED
66893008	Subacute endocarditis	N/A	SNOMED
420938005	Subacute endocarditis associated with acquired immunodeficiency syndrome	N/A	SNOMED
420938005	Subacute endocarditis associated with AIDS	N/A	SNOMED
194921005	Subacute endocarditis NOS	N/A	SNOMED
48228003	Subacute endopericarditis	N/A	SNOMED
723864009	Subacute infective endocarditis	N/A	SNOMED
18484008	Subacute interstitial myocarditis	N/A	SNOMED
421272004	Subacute myocarditis associated with acquired immunodeficiency syndrome	N/A	SNOMED
421272004	Subacute myocarditis associated with AIDS	N/A	SNOMED
69589006	Subacute myoendocarditis	N/A	SNOMED
194921005	Subacute myoendocarditis NOS	N/A	SNOMED
86504008	Subacute pericarditis	N/A	SNOMED
48228003	Subacute periendocarditis	N/A	SNOMED
194921005	Subacute periendocarditis NOS	N/A	SNOMED
46826000	Sydenham's chorea	N/A	SNOMED
58056005	Syphilis of mitral valve	N/A	SNOMED
45058001	Syphilis of pulmonary valve	N/A	SNOMED
42770003	Syphilis of tricuspid valve	N/A	SNOMED
20735004	Syphilis-associated aortitis	N/A	SNOMED
12232008	Syphilitic aneurysm of aorta	N/A	SNOMED
12232008	Syphilitic aortic aneurysm	N/A	SNOMED
61612001	Syphilitic aortic incompetence	N/A	SNOMED
61612001	Syphilitic aortic regurgitation	N/A	SNOMED
82355002	Syphilitic aortic stenosis	N/A	SNOMED
20735004	Syphilitic aortitis	N/A	SNOMED
12232008	Syphilitic dilatation of aorta	N/A	SNOMED
67391006	Syphilitic endocarditis	N/A	SNOMED
278480000	Syphilitic endocarditis of aortic valve	N/A	SNOMED
67391006	Syphilitic endocarditis of heart valve NOS	N/A	SNOMED
186875004	Syphilitic endocarditis of mitral valve	N/A	SNOMED
186878002	Syphilitic endocarditis of pulmonary valve	N/A	SNOMED
186877007	Syphilitic endocarditis of tricuspid valve	N/A	SNOMED
67391006	Syphilitic endocarditis of unspecified valve	N/A	SNOMED
4082005	Syphilitic myocarditis	N/A	SNOMED
3589003	Syphilitic pericarditis	N/A	SNOMED
233849007	Syphilitic valve disease	N/A	SNOMED
94851000000000	Syphilitic valvular endocarditis	N/A	SNOMED
309762007	Systemic lupus erythematosus with pericarditis	N/A	SNOMED
194908003	TB - acute pericarditis	N/A	SNOMED
400130008	Temporal giant cell arteritis	N/A	SNOMED
31993003	Toxic myocarditis	N/A	SNOMED
187195003	Toxoplasma myocarditis	N/A	SNOMED
67696008	Tricuspid incompetence - rheumatic	N/A	SNOMED
460464006	Tuberculous constrictive pericarditis	N/A	SNOMED
67256000	Tuberculous pericarditis	N/A	SNOMED
460440005	Tuberculous pericarditis with pericardial effusion	N/A	SNOMED
44051003	Ulcerative endocarditis	N/A	SNOMED
80119007	Uraemic pericarditis	N/A	SNOMED
80119007	Uremic pericarditis	N/A	SNOMED
89736004	Valvular endocarditis	N/A	SNOMED
86100009	Vegetative endocarditis	N/A	SNOMED
472807003	Ventricular septal defect due to and following infective endocarditis	N/A	SNOMED
472807003	Ventricular septal defect due to endocarditis	N/A	SNOMED
86100009	Verrucous endocarditis	N/A	SNOMED
460450006	Viral constrictive pericarditis	N/A	SNOMED
459057007	Viral endocarditis	N/A	SNOMED
89141000	Viral myocarditis	N/A	SNOMED
70189005	Viral pericarditis	N/A	SNOMED
275513007	Viral pericarditis - virus unidentified	N/A	SNOMED
460445000	Viral pericarditis with pericardial effusion	N/A	SNOMED
Xa3fP	Rheumatic endocarditis	N/A	Read
G011.	Acute rheumatic endocarditis	N/A	Read
G1y0.	Rheumatic myocarditis	N/A	Read
G012.	Acute rheumatic myocarditis	N/A	Read
XaDyJ	Acute rheumatic heart disease	N/A	Read
G02..	Rheumatic chorea	N/A	Read
G020.	Rheumatic chorea with heart involvement	N/A	Read
X200p	Rheumatic mitral valve disease	N/A	Read
G111.	Rheumatic mitral insufficiency	N/A	Read
G12..	Rheumatic aortic valve disease	N/A	Read
G120.	Rheumatic aortic stenosis	N/A	Read
G122.	Rheumatic aortic stenosis with insufficiency	N/A	Read
G121.	Rheumatic aortic insufficiency	N/A	Read
Xa3fO	Rheumatic tricuspid valve disease	N/A	Read
Xa3fP	Rheumatic endocardium disease	N/A	Read
XE0Up	Acute pericarditis	N/A	Read
G010.	Acute rheumatic pericarditis	N/A	Read
Xa85d	Acute bacterial pericarditis	N/A	Read
X201I	Acute infective pericarditis	N/A	Read
G5002	Acute syphilitic pericarditis	N/A	Read
X201K	Chronic pericarditis	N/A	Read
X201w	Chronic infective pericarditis	N/A	Read
X201v	Chronic pericarditis with effusion	N/A	Read
XaDyH	Endocarditis	N/A	Read
X200j	Fungal endocarditis	N/A	Read
AB2y0	Candidal endocarditis	N/A	Read
X200h	Infective endocarditis	N/A	Read
Xa7tF	Bacterial endocarditis	N/A	Read
XaDyL	Myocarditis	N/A	Read
G52..	Acute myocarditis	N/A	Read
X201Q	Viral myocarditis	N/A	Read
G52y7	Toxic myocarditis	N/A	Read
X201U	Fungal myocarditis	N/A	Read
X201R	Bacterial myocarditis	N/A	Read
XaDo0	Infective myocarditis	N/A	Read
X201V	Parasitic myocarditis	N/A	Read
J063.	Central giant cell granuloma	N/A	Read
A952.	Syphilitic peritonitis	N/A	Read
J5501	Peritonitis - syphilitic	N/A	Read
M15y6	Erythema marginatum in acute rheumatic fever	N/A	Read
X705m	Giant cell arteritis without polymyalgia rheumatica	N/A	Read
X705I	Giant cell arteritis with polymyalgia rheumatica	N/A	Read
G755.	Giant cell arteritis	N/A	Read
PGy2.	Ehlers-Danlos syndrome	N/A	Read
PKy2.	Marfan's syndrome	N/A	Read
PGy26	Ehlers-Danlos syndrome type 7	N/A	Read
PGy27	Ehlers-Danlos syndrome type 8	N/A	Read
PGy20	Ehlers-Danlos syndrome type I	N/A	Read
PGy24	Ehlers-Danlos syndrometype V	N/A	Read
PGy23	Ehlers-Danlos syndrome type IV	N/A	Read
PGy21	Ehlers-Danlos syndrome type II	N/A	Read
PGy25	Ehlers-Danlos syndrome type VI	N/A	Read
Xa0yX	Ehlers-Danlos syndrome type XI	N/A	Read
PGy26	Ehlers-Danlos syndrome type VII	N/A	Read
PGy22	Ehlers-Danlos syndrome type III	N/A	Read
X4oQP	Ehlers-Danlos syndrome type 9 X-linked	N/A	Read
XE0UZ	Mitral stenosis	N/A	Read
X200r	Rheumatic mitral stenosis	N/A	Read
XE0Ux	Mitral valve insufficiency	N/A	Read
A90..	Congenital syphilis	N/A	Read
X70M9	Late congenital syphilis	N/A	Read
X70M8	Early congenital syphilis	N/A	Read
A906.	Late congenital syphilis - latent	N/A	Read
A901.	Early congenital syphilis -latent	N/A	Read
XE0Rn	Acquired syphilis - early latent	N/A	Read
XE0Ro	Late cardiovascular syphilis	N/A	Read
XEoRt	Acquired syphilis - late latent	N/A	Read
X70MV	Late tertiary syphilis	N/A	Read
Xa0kV	Late quaternary syphilis	N/A	Read
A7A..	Viral carditis	N/A	Read
G5y9.	Cardiac septal defect, acquired	N/A	Read
G5200	Acute aseptic myocarditis of the newborn	N/A	Read
G767.	Syphilitic aortitis	N/A	Read
X00Dy	Cerebral arteritis in giant cell arteritis	N/A	Read
Xa3fN	Chronic rheumatic aortic valve disease	N/A	Read
G10..	Chronic rheumatic heart disease	N/A	Read
Xa3fK	Chronic rheumatic mitral valve	N/A	Read
G102.	Chronic rheumatic myopericarditis	N/A	Read
A7422	Coxsackie endocarditis	N/A	Read
A7423	Coxsackie myocarditis	N/A	Read
A7421	Coxsackie pericarditis	N/A	Read
XaEI5	Encephalomyocarditis	N/A	Read
X200I	Marantic endocarditis	N/A	Read
A2704	Listerial endocarditis	N/A	Read
G5114	Endocarditis - typhoid	N/A	Read
G5110	Endocarditis - monilial	N/A	Read
G5112	Gonococcal endocarditis	N/A	Read
X200i	Ricksettial endocarditis	N/A	Read
G5113	Meningococcal endocarditis	N/A	Read
Xa0Ku	Syphilitic endocarditis of aortic valve	N/A	Read
AB403	Histoplasma capsulatum with pericarditis	N/A	Read
AB404	Histoplasma capsulatum with endocarditis	N/A	Read
G717.	Syphilitic aortic aneurysm	N/A	Read
XaDyG	Rheumatic heart disease	N/A	Read
G01y0	Acute rheumatic pancarditis	N/A	Read
Xa3fP	Rheumatic endocardium disease	N/A	Read
G01..	Rheumatic fever with heart involvement	N/A	Read
G1yz1	Rheumatic left ventricular fever	N/A	Read
X200r	Rheumatic mitral stenosis	N/A	Read
X7783	Rheumatic mitral valve leaflet changes	N/A	Read
H571.	Rheumatic pneumonia	N/A	Read
G1411	Rheumatic pulmonary insufficiency	N/A	Read
G141.	Rheumatic pulmonary valve disease	N/A	Read
G1410	Rheumatic pulmonary valve stenosis	N/A	Read
G1400	Rheumatic tricuspid stenosis	N/A	Read
G1401	Rheumatic tricuspid regurgitation	N/A	Read
G02..	Sydenham's chorea	N/A	Read
Xa9EK	Late quaternary syphilitic aortic regurgitation	N/A	Read
XaC1J	Systemic lupus erythematosus with pericarditis	N/A	Read
X201T	Q fever myocarditis	N/A	Read
A32y1	Diphtheric myocarditis	N/A	Read
G5203	Acute myocarditis - influenzal	N/A	Read
G5206	Acute myocarditis - turberculous	N/A	Read
G52y5	Septic myocarditis - streptococcal	N/A	Read
G52y4	Septic myocarditis - staphylococcal	N/A	Read
X201j	Pericarditis	N/A	Read
X201m	Viral pericarditis	N/A	Read
X201r	Fungal pericarditis	N/A	Read
X201q	Q fever pericarditis	N/A	Read
XM1GK	Uraemic pericarditis	N/A	Read
X201s	Parasitic pericarditis	N/A	Read
Xa85c	Infective pericarditis	N/A	Read
X201o	Bacterial pericarditis	N/A	Read
A93y0	Syphilitic pericarditis	N/A	Read
G532.	Constrictive pericarditis	N/A	Read
X201u	Post-infarction pericarditis	N/A	Read
G5003	Acute tuberculous pericarditis	N/A	Read
G50z2	Acute pneumococcal pericarditis	N/A	Read
G50z4	Acute streptococcal pericarditis	N/A	Read
X201x	Secondary neoplastic pericarditis	N/A	Read

## Sheet: Table 1D
phenotype	term	code	code_position	code_system
CVAisc	Infarction of basal ganglia disorder	413102000	N/A	SNOMED
CVAisc	CVA cerebrovascular accident due to cerebral artery occlusion	230691006	N/A	SNOMED
CVAisc	Stroketransient ischaemic attack monitoring third letter finding	415631003	N/A	SNOMED
CVAisc	Hemorrhagic cerebral infarction	230706003	N/A	SNOMED
CVAisc	Vertebrobasilar territory transient ischaemic attack	230717002	N/A	SNOMED
CVAisc	Middle cerebral artery syndrome	195209007	N/A	SNOMED
CVAisc	Intermittent cerebral ischaemia	195206000	N/A	SNOMED
CVAisc	Cerebellar infarction	95460007	N/A	SNOMED
CVAisc	Cerebral infarction due to stenosis of carotid artery	99451000119105	N/A	SNOMED
CVAisc	Stroketransient ischaemic attack monitoring second letter finding	415629007	N/A	SNOMED
CVAisc	Fatigue due to and following ischemic cerebrovascular accident disorder	16469931000119100	N/A	SNOMED
CVAisc	Cerebral infarction disorder	432504007	N/A	SNOMED
CVAisc	Posterior cerebral artery syndrome	195211003	N/A	SNOMED
CVAisc	Malignant middle cerebral artery syndrome disorder	1231168008	N/A	SNOMED
CVAisc	Right sided cerebral infarction	307767006	N/A	SNOMED
CVAisc	Stroketransient ischaemic attack monitoring verbal invitation finding	417059002	N/A	SNOMED
CVAisc	Hemorrhagic cerebral infarction due to hypertension disorder	1260271009	N/A	SNOMED
CVAisc	Recurrent transient cerebral ischemic attack disorder	444172003	N/A	SNOMED
CVAisc	Hemichorea due to cerebral infarct	1260386000	N/A	SNOMED
CVAisc	Transient cerebral ischemia due to atrial fibrillation disorder	426814001	N/A	SNOMED
CVAisc	Silent cerebral infarct disorder	723082006	N/A	SNOMED
CVAisc	Cerebral infarction due to cerebral venous thrombosis nonpyogenic	195230003	N/A	SNOMED
CVAisc	Stroketransient ischaemic attack monitoring first letter finding	415628004	N/A	SNOMED
CVAisc	Stroketransient ischaemic attack monitoring invitation finding	417540008	N/A	SNOMED
CVAisc	Cerebral infarction due to occlusion of precerebral artery	125081000119106	N/A	SNOMED
CVAisc	Cerebral artery occlusion	20059004	N/A	SNOMED
CVAisc	Cerebral infarction due to embolism of cerebral arteries	195190007	N/A	SNOMED
CVAisc	Left sided cerebral infarction	307766002	N/A	SNOMED
CVAisc	Cerebral infarction due to thrombosis of cerebral arteries	195189003	N/A	SNOMED
CVAisc	Hemorrhagic cerebral infarction caused by Aspergillus	1163482004	N/A	SNOMED
CVAisc	Cerebral infarction due to embolism of precerebral arteries	195186005	N/A	SNOMED
CVAisc	TIA	266257000	N/A	SNOMED
CVAisc	Occipital cerebral infarction	276219001	N/A	SNOMED
CVAisc	Cerebral infarct due to thrombosis of precerebral arteries	195185009	N/A	SNOMED
CVAisc	Anterior circulation transient ischaemic attack	230716006	N/A	SNOMED
CVAisc	Anterior cerebral artery syndrome	195210002	N/A	SNOMED
IHD	Posterolateral myocardial ischemia	35571000087100	N/A	SNOMED
IHD	Cardiogenic shock unrelated to mechanical complications as current complication following acute myocardial infarction disorder	723861001	N/A	SNOMED
IHD	Single vessel coronary artery disease	194842008	N/A	SNOMED
IHD	Acute ST segment elevation myocardial infarction of septum disorder	15713161000119100	N/A	SNOMED
IHD	Posterior myocardial ischaemia	35581000087103	N/A	SNOMED
IHD	Acute myocardial infarction of posterobasal wall	70998009	N/A	SNOMED
IHD	Acute myocardial infarction due to left coronary artery occlusion	17531000119105	N/A	SNOMED
IHD	Acute inferior nonST segment elevation myocardial infarction disorder	1204152002	N/A	SNOMED
IHD	Angina cooccurrent and due to arteriosclerosis of autologous vein coronary artery bypass graft	15960581000119102	N/A	SNOMED
IHD	Rupture of chordae tendinae as current complication following acute myocardial infarction	194866002	N/A	SNOMED
IHD	Acute ST segment elevation myocardial infarction due to mid left circumflex coronary artery occlusion	44821000087100	N/A	SNOMED
IHD	New onset angina	233821000	N/A	SNOMED
IHD	Unstable angina due to arteriosclerosis of nonautologous biological coronary artery bypass graft	15960741000119104	N/A	SNOMED
IHD	Left ventricular failure with normal ejection fraction due to coronary artery disease	1204203009	N/A	SNOMED
IHD	Transient myocardial ischaemia	315026000	N/A	SNOMED
IHD	Acute ST segment elevation myocardial infarction of inferior wall involving right ventricle	703253007	N/A	SNOMED
IHD	Subsequent nonST segment elevation myocardial infarction disorder	703360004	N/A	SNOMED
IHD	Acute ST segment elevation myocardial infarction due to occlusion of intermediate artery	846683001	N/A	SNOMED
IHD	Nocturnal angina	35928006	N/A	SNOMED
IHD	Angina cooccurrent and due to arteriosclerosis of coronary artery bypass graft disorder	15960381000119108	N/A	SNOMED
IHD	Unstable angina due to arteriosclerosis of coronary artery bypass graft of transplanted heart disorder	15960341000119104	N/A	SNOMED
IHD	Silent myocardial infarction	233843008	N/A	SNOMED
IHD	Myocardial ischemia during surgery disorder	10971000087107	N/A	SNOMED
IHD	Acute ST segment elevation myocardial infarction due to mid left anterior descending coronary artery occlusion	840312002	N/A	SNOMED
IHD	Certain current complications following acute myocardial infarction	194861007	N/A	SNOMED
IHD	Acute myocardial infarction due to occlusion of circumflex branch of left coronary artery disorder	896689003	N/A	SNOMED
IHD	Acute myocardial infarction of inferoposterior wall	76593002	N/A	SNOMED
IHD	Acute ST segment elevation myocardial infarction due to occlusion of distal portion of right coronary artery disorder	868217004	N/A	SNOMED
IHD	Acute ST segment elevation myocardial infarction due to distal left circumflex coronary artery occlusion	44811000087108	N/A	SNOMED
IHD	Acute myocardial infarction of inferolateral wall	65547006	N/A	SNOMED
IHD	Acute myocardial infarction of anterolateral wall	70211005	N/A	SNOMED
IHD	Subsequent myocardial infarction of anterior wall	194857001	N/A	SNOMED
IHD	Impending infarction	25106000	N/A	SNOMED
IHD	Acute ischemic heart disease disorder	413439005	N/A	SNOMED
IHD	Mitral valve regurgitation due to acute myocardial infarction with papillary muscle and chordal rupture	703330009	N/A	SNOMED
IHD	Cardiac rupture after acute myocardial infarction	233847009	N/A	SNOMED
IHD	Postoperative myocardial infarction	129574000	N/A	SNOMED
IHD	Acute nonST segment elevation myocardial infarction of right ventricle	1204222000	N/A	SNOMED
IHD	Right coronary artery occlusion	123642008	N/A	SNOMED
IHD	Acute anterior nonST segment elevation myocardial infarction disorder	1204155000	N/A	SNOMED
IHD	Right main coronary artery thrombosis	10365005	N/A	SNOMED
IHD	Acute STEMI ST elevation myocardial infarction due to occlusion of circumflex branch of left coronary artery	896691006	N/A	SNOMED
IHD	Coronary artery occlusion due to neoplastic disease	703356002	N/A	SNOMED
IHD	Multi vessel coronary artery disease disorder	371803003	N/A	SNOMED
IHD	Rupture of interventricular septum following acute myocardial infarction	16528621000119102	N/A	SNOMED
IHD	Acute myocardial infarction of anterior wall	54329005	N/A	SNOMED
IHD	Acute coronary artery occlusion not resulting in myocardial infarction disorder	78741000119103	N/A	SNOMED
IHD	Acute ST segment elevation myocardial infarction due to distal left anterior descending coronary artery occlusion	840316004	N/A	SNOMED
IHD	Acute myocardial infarction of apicallateral wall	59063002	N/A	SNOMED
IHD	Double vessel coronary artery disease	194843003	N/A	SNOMED
IHD	Apical myocardial ischemia	35521000087104	N/A	SNOMED
IHD	Subsequent STEMI ST elevation myocardial infarction of anterior wall	703210007	N/A	SNOMED
IHD	Pulmonary embolism as current complication following acute myocardial infarction disorder	723859005	N/A	SNOMED
IHD	Angina class I	61490001	N/A	SNOMED
IHD	Angina class II	41334000	N/A	SNOMED
IHD	Acute anteroseptal myocardial infarction	62695002	N/A	SNOMED
IHD	Supraventricular tachycardia following acute myocardial infarction	16415081000119104	N/A	SNOMED
IHD	Subacute ischaemic heart disease	713405002	N/A	SNOMED
IHD	Myocardial infarction	22298006	N/A	SNOMED
IHD	Acute subendocardial infarction	70422006	N/A	SNOMED
IHD	Acute STEMI ST elevation myocardial infarction due to occlusion of diagonal branch of anterior descending branch of left coronary artery	846668006	N/A	SNOMED
IHD	NonQ wave myocardial infarction	314207007	N/A	SNOMED
IHD	Acute ST segment elevation myocardial infarction of posterolateral wall	15712841000119100	N/A	SNOMED
IHD	Subsequent inferior nonST segment elevation myocardial infarction	1208873007	N/A	SNOMED
IHD	Acute ST segment elevation myocardial infarction due to posterolateral branch of left circumflex coronary artery occlusion	44841000087109	N/A	SNOMED
IHD	Acute anteroapical myocardial infarction	52035003	N/A	SNOMED
IHD	Stable angina	233819005	N/A	SNOMED
IHD	Obliterative coronary artery disease disorder	420006002	N/A	SNOMED
IHD	Anteroseptal myocardial ischemia	35511000087107	N/A	SNOMED
IHD	Acute ST segment elevation myocardial infarction due to left coronary artery occlusion	15713081000119108	N/A	SNOMED
IHD	Acute ST segment elevation myocardial infarction of lateral wall	15712921000119104	N/A	SNOMED
IHD	Acute ST segment elevation myocardial infarction due to obtuse marginal branch of left circumflex coronary artery occlusion	44831000087103	N/A	SNOMED
IHD	Acute ST segment elevation myocardial infarction due to occlusion of septal branch of anterior descending branch of left coronary artery disorder	840680009	N/A	SNOMED
IHD	Atypical angina disorder	371807002	N/A	SNOMED
IHD	Subsequent ST segment elevation myocardial infarction disorder	703211006	N/A	SNOMED
IHD	Acute ST segment elevation myocardial infarction due to proximal left anterior descending coronary artery occlusion	840309000	N/A	SNOMED
IHD	Chronic myocardial ischemia disorder	413844008	N/A	SNOMED
IHD	Left main coronary artery disease disorder	371804009	N/A	SNOMED
IHD	New myocardial infarction compared to prior study situation	429391004	N/A	SNOMED
IHD	Mitral valve regurgitation due to acute myocardial infarction disorder	1142308000	N/A	SNOMED
IHD	Mitral regurgitation due to acute myocardial infarction	703326006	N/A	SNOMED
IHD	Acute myocardial infarction of apex of heart	836294006	N/A	SNOMED
IHD	Acute ST segment elevation myocardial infarction of anterolateral wall	15712881000119104	N/A	SNOMED
IHD	Ventricular aneurysm as current complication following acute myocardial infarction disorder	723858002	N/A	SNOMED
IHD	Acute ST segment elevation myocardial infarction of inferoposterior wall disorder	12238151000119108	N/A	SNOMED
IHD	Acute myocardial infarction with rupture of ventricle	30277009	N/A	SNOMED
IHD	Exerciseinduced angina	300995000	N/A	SNOMED
IHD	Acute widespread myocardial infarction	233835003	N/A	SNOMED
IHD	Ventricular thrombus following acute myocardial infarction	1208867006	N/A	SNOMED
IHD	Typical angina disorder	429559004	N/A	SNOMED
IHD	Acute infarction of papillary muscle	10273003	N/A	SNOMED
IHD	Acute myocardial infarction of inferior wall	73795002	N/A	SNOMED
IHD	Acute ST segment elevation myocardial infarction of anteroseptal wall	15712961000119108	N/A	SNOMED
IHD	Acute myocardial ischemia disorder	413444003	N/A	SNOMED
IHD	Mixed myocardial ischemia and infarction disorder	428196007	N/A	SNOMED
IHD	Acute myocardial infarction following operative procedure	1163440003	N/A	SNOMED
IHD	Acute apical ST segment elevation myocardial infarction	896696001	N/A	SNOMED
IHD	Resting ischaemia cooccurrent and due to ischaemic heart disease	712866001	N/A	SNOMED
IHD	Arrhythmia as current complication following acute myocardial infarction disorder	723860000	N/A	SNOMED
IHD	Pericarditis following myocardial infarction	233885007	N/A	SNOMED
IHD	Type 2 myocardial infarction	16837681000119104	N/A	SNOMED
IHD	Recurrent angina status post rotational atherectomy disorder	371811008	N/A	SNOMED
IHD	Rupture of cardiac wall without hemopericardium as current complication following acute myocardial infarction	194865003	N/A	SNOMED
IHD	Unstable angina due to arteriosclerosis of autologous arterial coronary artery bypass graft	15960461000119104	N/A	SNOMED
IHD	Acute Q wave myocardial infarction	304914007	N/A	SNOMED
IHD	Angina class IV	89323001	N/A	SNOMED
IHD	Atrial septal defect as current complication following acute myocardial infarction	194863005	N/A	SNOMED
IHD	Acute myocardial infarction of lateral wall	58612006	N/A	SNOMED
IHD	Postoperative transmural myocardial infarction of inferior wall	311793000	N/A	SNOMED
IHD	Acute myocardial infarction of right ventricle disorder	836293000	N/A	SNOMED
IHD	Inferior myocardial ischemia	35541000087108	N/A	SNOMED
IHD	Rupture of papillary muscle as current complication following acute myocardial infarction	194867006	N/A	SNOMED
IHD	Unstable angina due to arteriosclerosis of autologous vein coronary artery bypass graft	15960541000119108	N/A	SNOMED
IHD	Nonobstructive coronary atherosclerosis	719678003	N/A	SNOMED
IHD	Myocardial ischaemia of ventricular septum	35481000087104	N/A	SNOMED
IHD	Unstable angina cooccurrent and due to coronary arteriosclerosis disorder	15960061000119102	N/A	SNOMED
IHD	Coronary artery disease due to type 2 diabetes mellitus disorder	16891151000119104	N/A	SNOMED
IHD	Acute ST segment elevation myocardial infarction of posterior wall disorder	15713041000119104	N/A	SNOMED
IHD	Angina decubitus	59021001	N/A	SNOMED
IHD	Coronary atherosclerosis	443502000	N/A	SNOMED
IHD	Acute coronary insufficiency	194823009	N/A	SNOMED
IHD	Acute ST segment elevation myocardial infarction of posterobasal wall	15713201000119104	N/A	SNOMED
IHD	Myocardial infarction with complication disorder	371068009	N/A	SNOMED
IHD	Acute ST segment elevation myocardial infarction involving left anterior descending coronary artery	285981000119103	N/A	SNOMED
IHD	Postoperative transmural myocardial infarction of anterior wall	311792005	N/A	SNOMED
IHD	Acute ST segment elevation myocardial infarction of inferolateral wall disorder	12238111000119106	N/A	SNOMED
IHD	Recent myocardial infarction situation	428752002	N/A	SNOMED
IHD	Acute ST segment elevation myocardial infarction disorder	401303003	N/A	SNOMED
IHD	Silent myocardial ischemia	233823002	N/A	SNOMED
IHD	Postmyocardial infarction syndrome	66189004	N/A	SNOMED
IHD	Left main coronary artery thrombosis	56276002	N/A	SNOMED
IHD	Acute myocardial infarction of inferolateral wall with posterior extension disorder	836295007	N/A	SNOMED
IHD	Myocardial infarction with nonobstructive coronary artery disorder	879955009	N/A	SNOMED
IHD	Acute ST segment elevation myocardial infarction of atrium	15713001000119100	N/A	SNOMED
IHD	Myocardial infarction in recovery phase disorder	418044006	N/A	SNOMED
IHD	Acute STEMI ST elevation myocardial infarction due to mid RCA right coronary artery occlusion	868220007	N/A	SNOMED
IHD	Coronary artery thrombosis disorder	398274000	N/A	SNOMED
IHD	Unstable angina	4557003	N/A	SNOMED
IHD	Ischemic dilated cardiomyopathy due to coronary artery disease disorder	472100003	N/A	SNOMED
IHD	Angina	194828000	N/A	SNOMED
IHD	Early postmyocardial infarction pericarditis	827163002	N/A	SNOMED
IHD	Acute ST segment elevation myocardial infarction due to occlusion of anterior descending branch of left coronary artery	840609007	N/A	SNOMED
IHD	Pericardial effusion following myocardial infarction	1163420005	N/A	SNOMED
IHD	Diphtheritic membranous angina	3419005	N/A	SNOMED
IHD	Postoperative subendocardial myocardial infarction	311796008	N/A	SNOMED
IHD	Diabetes mellitus insulinglucose infusion in acute myocardial infarction	315287002	N/A	SNOMED
IHD	Acute ST segment elevation myocardial infarction due to right coronary artery occlusion disorder	15713121000119104	N/A	SNOMED
IHD	Subsequent myocardial infarction	194856005	N/A	SNOMED
IHD	Refractory angina	315025001	N/A	SNOMED
IHD	Recurrent angina status post percutaneous transluminal coronary angioplasty disorder	371808007	N/A	SNOMED
IHD	Microinfarct of heart	42531007	N/A	SNOMED
IHD	Pericarditis secondary to acute myocardial infarction	71023004	N/A	SNOMED
IHD	True posterior myocardial infarction	194802003	N/A	SNOMED
IHD	Recurrent angina status post coronary artery bypass graft disorder	371810009	N/A	SNOMED
IHD	Acute ST segment elevation myocardial infarction due to occlusion of posterior lateral branch of right coronary artery disorder	868226001	N/A	SNOMED
IHD	Acute myocardial infarction of posterolateral wall	15990001	N/A	SNOMED
IHD	Coronary thrombosis not resulting in myocardial infarction	194821006	N/A	SNOMED
IHD	Thrombosis of atrium auricular appendage and ventricle as current complications following acute myocardial infarction	194868001	N/A	SNOMED
IHD	Aspirin prophylaxis for ischemic heart disease procedure	275931000	N/A	SNOMED
IHD	Acute isolated right ventricular ST segment elevation myocardial infarction	896697005	N/A	SNOMED
IHD	Left anterior descending coronary artery thrombosis	28248000	N/A	SNOMED
IHD	Ventricular septal defect as current complication following acute myocardial infarction	233846000	N/A	SNOMED
IHD	Haemopericardium as current complication following acute myocardial infarction	194862000	N/A	SNOMED
IHD	Acute STEMI ST elevation myocardial infarction due to AM acute marginal branch of RCA right coronary artery occlusion	868224003	N/A	SNOMED
IHD	Lateral myocardial ischaemia	35491000087102	N/A	SNOMED
IHD	Acute inferior nonST segment elevation myocardial infarction of right ventricle	1204151009	N/A	SNOMED
IHD	Acute ST segment elevation myocardial infarction involving left main coronary artery	285991000119100	N/A	SNOMED
IHD	Left coronary artery occlusion	123641001	N/A	SNOMED
IHD	Acute ST segment elevation myocardial infarction of anterior wall	703164000	N/A	SNOMED
IHD	Mitral valve regurgitation due to acute myocardial infarction without papillary muscle and chordal rupture	703328007	N/A	SNOMED
IHD	Subsequent anterior nonST segment elevation myocardial infarction disorder	1208872002	N/A	SNOMED
IHD	Triple vessel coronary artery disease	233817007	N/A	SNOMED
IHD	Acute myocardial infarction of anterior wall involving right ventricle disorder	703252002	N/A	SNOMED
IHD	Inferolateral myocardial ischemia	35551000087106	N/A	SNOMED
IHD	Angina class III	85284003	N/A	SNOMED
IHD	Mural thrombus of left ventricle following acute myocardial infarction disorder	15960981000119104	N/A	SNOMED
IHD	Coronary artery disease due to type 1 diabetes mellitus	16891191000119108	N/A	SNOMED
IHD	First myocardial infarction disorder	394710008	N/A	SNOMED
IHD	Acute myocardial infarction during procedure	703212004	N/A	SNOMED
IHD	Acute myocardial infarction of high lateral wall	64627002	N/A	SNOMED
IHD	Angina associated with type II diabetes mellitus	791000119109	N/A	SNOMED
IHD	Inferolateral myocardial ischaemia with posterior extension	35561000087109	N/A	SNOMED
IHD	Accelerated coronary artery disease in transplanted heart	233844002	N/A	SNOMED
IHD	Anteroapical myocardial ischemia	35471000087101	N/A	SNOMED
IHD	Subsequent myocardial infarction of inferior wall	194858006	N/A	SNOMED
IHD	Mural thrombus of right ventricle following acute myocardial infarction disorder	736978009	N/A	SNOMED
IHD	Acute ST segment elevation myocardial infarction due to occlusion of posterior descending branch of right coronary artery	868225002	N/A	SNOMED
IHD	Chronic ischemic heart disease disorder	413838009	N/A	SNOMED
IHD	Acute myocardial infarction due to right coronary artery occlusion	23311000119105	N/A	SNOMED
IHD	Acute myocardial infarction	57054005	N/A	SNOMED
IHD	Angina cooccurrent and due to coronary arteriosclerosis disorder	15960141000119102	N/A	SNOMED
IHD	Post infarct angina	314116003	N/A	SNOMED
IHD	Delayed postmyocardial infarction syndrome	827164008	N/A	SNOMED
IHD	Acute myocardial infarction of inferior wall involving right ventricle	703251009	N/A	SNOMED
IHD	Coronary artery occlusion	63739005	N/A	SNOMED
IHD	Acute coronary syndrome disorder	394659003	N/A	SNOMED
IHD	Progressive Angina disorder	371806006	N/A	SNOMED
IHD	Acute ST segment elevation myocardial infarction due to occlusion of proximal portion of right coronary artery disorder	868214006	N/A	SNOMED
IHD	Acute posterior myocardial infarction	233838001	N/A	SNOMED
IHD	Acute STEMI ST elevation myocardial infarction of inferior wall	703213009	N/A	SNOMED
IHD	Recurrent angina status post coronary stent placement disorder	371809004	N/A	SNOMED
IHD	Acute atrial infarction	194809007	N/A	SNOMED
IHD	Ischemic heart disease disorder	414545008	N/A	SNOMED
IHD	Anterior myocardial ischemia	35461000087105	N/A	SNOMED
IHD	Acute anterior ST segment elevation myocardial infarction with right ventricular involvement	703165004	N/A	SNOMED
IHD	Arteriosclerosis of coronary artery bypass graft with unstable angina	15960661000119108	N/A	SNOMED
IHD	Acute nonST segment elevation myocardial infarction disorder	401314000	N/A	SNOMED
IHD	Subsequent inferior ST segment elevation myocardial infarction	703209002	N/A	SNOMED
IHD	Acute ST segment elevation myocardial infarction due to occlusion of proximal portion of circumflex branch of left coronary artery disorder	44851000087107	N/A	SNOMED
IHD	Acute myocardial infarction of septum	79009004	N/A	SNOMED
IHD	Acute anterior nonST segment elevation myocardial infarction with right ventricular involvement	1204154001	N/A	SNOMED
IHD	CAD Coronary artery disease	53741008	N/A	SNOMED
IHD	Myocardial infarction due to atherothrombotic coronary artery disease disorder	726499301000119168	N/A	SNOMED
IHD	Acute myocardial infarction of basallateral wall	282006	N/A	SNOMED
IHD	Stable angina due to coronary arteriosclerosis disorder	16754391000119100	N/A	SNOMED
IHD	Anterolateral myocardial ischaemia	35501000087105	N/A	SNOMED
IHD	Recurrent angina status post directional coronary atherectomy disorder	371812001	N/A	SNOMED
IHD	Myocardial ischemia disorder	414795007	N/A	SNOMED
VTD	Acute deep vein thrombosis of right lower limb as a sequela of coronary artery bypass graft	15708241000119104	N/A	SNOMED
VTD	Chronic pulmonary embolism	133971000119108	N/A	SNOMED
VTD	Acute deep vein thrombosis of left lower limb following coronary artery bypass graft disorder	15708361000119108	N/A	SNOMED
VTD	Chronic pulmonary thromboembolism disorder	707412000	N/A	SNOMED
VTD	Acute deep vein thrombosis of bilateral arms following coronary artery bypass graft	15711281000119100	N/A	SNOMED
VTD	Acute deep venous thrombosis of lower limb due to coronary artery bypass grafting	132111000119107	N/A	SNOMED
VTD	Chronic pulmonary thromboembolism without pulmonary hypertension disorder	707413005	N/A	SNOMED
VTD	Chronic deep venous thrombosis of lower limb due to coronary artery bypass grafting	132091000119104	N/A	SNOMED
VTD	Deep vein thrombosis of splenic vein	14534009	N/A	SNOMED
VTD	Recurrent pulmonary embolism disorder	438773007	N/A	SNOMED
VTD	Deep venous thrombosis associated with coronary artery bypass graft disorder	428781001	N/A	SNOMED
Myocarditis	COVID-19 myocarditis	1240531000000100	N/A	SNOMED
CVAisc	Cerebral infarction	I63	All	ICD-10
IHD	Acute myocardial infarction	I21	All	ICD-10
IHD	Subsequent myocardial infarction	I22	All	ICD-10
VTD	Phlebitis and thrombophlebitis	I80	All	ICD-10
VTD	Other vein thrombosis	I828	All	ICD-10
VTD	Other vein thrombosis	I820	All	ICD-10
VTD	Other vein thrombosis	I829	All	ICD-10
VTD	Pulmonary embolism	I269	All	ICD-10
VTD	Pulmonary embolism	I260	All	ICD-10
VTD	Intracranial venous thrombosis	I636	All	ICD-10
VTD	Intracranial venous thrombosis	I676	All	ICD-10
VTD	Intracranial venous thrombosis	I08	All	ICD-10
VTD	Portal vein thrombosis	I81	All	ICD-10
VTD	Intracranial venous thrombosis during pregnancy and pueperium	O873	All	ICD-10
VTD	Intracranial venous thrombosis during pregnancy and pueperium	O225	All	ICD-10
VTD	Thrombosis during pregnancy and pueperium	O882	All	ICD-10
VTD	Thrombosis during pregnancy and pueperium	O879	All	ICD-10
VTD	Thrombosis during pregnancy and pueperium	O871	All	ICD-10
VTD	Thrombosis during pregnancy and pueperium	O223	All	ICD-10
Pericarditis	Acute nonspecific idiopathic pericarditis	I30	All	ICD-10
Pericarditis	Other forms of acute pericarditis	I308	All	ICD-10
Pericarditis	Acute pericarditis, unspecified	I309	All	ICD-10
Pericarditis	Broad	I301	All	ICD-10
Pericarditis	Disease of pericardium, unspecified	I319	All	ICD-10
Pericarditis	Broad	I31	All	ICD-10
Pericarditis	Acute nonspecific idiopathic pericarditis	I30	All	ICD-10
Pericarditis	Acute nonspecific idiopathic pericarditis	I300	All	ICD-10
Pericarditis	Chronic adhesive pericarditis	I310	All	ICD-10
Pericarditis	Chronic constrictive pericarditis	I311	All	ICD-10
Pericarditis	Hemopericardium, not elsewhere classified	I312	All	ICD-10
Pericarditis	Pericardial effusion noninflammatory	I313	All	ICD-10
Pericarditis	Other specified diseases of pericardium	I318	All	ICD-10
Pericarditis	Disease of pericardium, unspecified	I319	All	ICD-10
Pericarditis	Pericarditis in diseases classified elsewhere	I32	All	ICD-10
Myocarditis	Acute myocarditis	I40	All	ICD-10
Myocarditis	Myocarditis, unspecified	I514	All	ICD-10
Myocarditis	Isolated myocarditis	I401	All	ICD-10
Myocarditis	Other acute myocarditis	I408	All	ICD-10
Myocarditis	Acute myocarditis, unspecified	I409	All	ICD-10
Myocarditis	Acute myocarditis	I40	All	ICD-10
Myocarditis	Infective myocarditis	I400	All	ICD-10
Myocarditis	Myocarditis in diseases classified elsewhere	I41	All	ICD-10

## Sheet: Table 1E
code	description	pheno_description	code_system
421986006	Persistent proteinuria associated with type 2 diabetes mellitus	Diabetes	SNOMED
719216001	Type 2 diabetes mellitus with hypoglycaemic coma	Diabetes	SNOMED
190388001	Type II diabetes mellitus with multiple complications	Diabetes	SNOMED
314771006	Type 1 diabetes mellitus with hypoglycaemic coma	Diabetes	SNOMED
422099009	Type 2 diabetes mellitus with ophthalmic complications	Diabetes	SNOMED
421468001	Type I diabetes mellitus with neurological complications	Diabetes	SNOMED
44054006	Non-insulin dependent diabetes mellitus	Diabetes	SNOMED
420789003	Type 1 diabetes mellitus with retinopathy	Diabetes	SNOMED
31211000119101	Type 1 diabetes mellitus with peripheral angiopathy	Diabetes	SNOMED
422034002	Type 2 diabetes mellitus with retinopathy	Diabetes	SNOMED
420715001	Type II diabetes mellitus with persistent microalbuminuria	Diabetes	SNOMED
314903002	Type 2 diabetes mellitus with arthropathy	Diabetes	SNOMED
237599002	Insulin treated Type 2 diabetes mellitus	Diabetes	SNOMED
422228004	Type 1 diabetes mellitus with multiple complications	Diabetes	SNOMED
443694000	Type II diabetes mellitus poorly controlled	Diabetes	SNOMED
190372001	Type I diabetes mellitus maturity onset	Diabetes	SNOMED
713703005	Gastroparesis with type 2 diabetes mellitus	Diabetes	SNOMED
401110002	Type 1 diabetes mellitus with persistent microalbuminuria	Diabetes	SNOMED
420279001	Type 2 diabetes mellitus with nephropathy	Diabetes	SNOMED
420436000	Type II diabetes mellitus with mononeuropathy	Diabetes	SNOMED
190388001	Type 2 diabetes mellitus with multiple complications	Diabetes	SNOMED
421986006	Type II diabetes mellitus with persistent proteinuria	Diabetes	SNOMED
421750000	Ketoacidosis in type 2 diabetes mellitus	Diabetes	SNOMED
313436004	Type II diabetes mellitus without complication	Diabetes	SNOMED
313435000	Type 1 diabetes mellitus without complication	Diabetes	SNOMED
290002008	Unstable type I diabetes mellitus	Diabetes	SNOMED
421326000	Type 2 diabetes mellitus with neurological complications	Diabetes	SNOMED
719216001	Type II diabetes mellitus with hypoglycaemic coma	Diabetes	SNOMED
421920002	Type 1 diabetes mellitus with diabetic cataract	Diabetes	SNOMED
420270002	Type I diabetes mellitus with ketoacidosis	Diabetes	SNOMED
421631007	Type II diabetes mellitus with gangrene	Diabetes	SNOMED
420756003	Type 2 diabetes mellitus with diabetic cataract	Diabetes	SNOMED
421075007	Type I diabetes mellitus with ketoacidotic coma	Diabetes	SNOMED
314771006	Type I diabetes mellitus with hypoglycaemic coma	Diabetes	SNOMED
313435000	Type I diabetes mellitus without complication	Diabetes	SNOMED
443694000	Type II diabetes mellitus - poor control	Diabetes	SNOMED
421893009	Type I diabetes mellitus with nephropathy	Diabetes	SNOMED
395204000	Hyperosmolar non-ketotic state in type 2 diabetes mellitus	Diabetes	SNOMED
314902007	Type 2 diabetes mellitus with peripheral angiopathy	Diabetes	SNOMED
719216001	Hypoglycaemic coma co-occurrent and due to diabetes mellitus type II	Diabetes	SNOMED
46635009	Type 1 diabetes mellitus	Diabetes	SNOMED
421326000	Type II diabetes mellitus with neurological complications	Diabetes	SNOMED
190389009	Type 2 diabetes mellitus with ulcer	Diabetes	SNOMED
44054006	Type II diabetes mellitus	Diabetes	SNOMED
421893009	Renal disorder associated with type 1 diabetes mellitus	Diabetes	SNOMED
46635009	Type I diabetes mellitus	Diabetes	SNOMED
313436004	Type 2 diabetes mellitus without complication	Diabetes	SNOMED
420279001	Renal disorder due to type 2 diabetes mellitus	Diabetes	SNOMED
420436000	Type 2 diabetes mellitus with mononeuropathy	Diabetes	SNOMED
443694000	Type 2 diabetes mellitus - poor control	Diabetes	SNOMED
314904008	Type II diabetes mellitus with neuropathic arthropathy	Diabetes	SNOMED
420436000	Mononeuropathy with type 2 diabetes mellitus	Diabetes	SNOMED
444073006	Type 1 diabetes mellitus - poor control	Diabetes	SNOMED
420279001	Type 2 diabetes mellitus with renal complications	Diabetes	SNOMED
421468001	Type 1 diabetes mellitus with neurological complications	Diabetes	SNOMED
420270002	Ketoacidosis in type 1 diabetes mellitus	Diabetes	SNOMED
421631007	Type 2 diabetes mellitus with gangrene	Diabetes	SNOMED
420756003	Type II diabetes mellitus with diabetic cataract	Diabetes	SNOMED
237599002	Insulin treated Type II diabetes mellitus	Diabetes	SNOMED
420279001	Type II diabetes mellitus with renal complications	Diabetes	SNOMED
421893009	Type I diabetes mellitus with renal complications	Diabetes	SNOMED
713705003	Type I diabetes mellitus with polyneuropathy	Diabetes	SNOMED
420918009	Type 1 diabetes mellitus with mononeuropathy	Diabetes	SNOMED
71771000119100	Type 1 diabetes mellitus with neuropathic arthropathy	Diabetes	SNOMED
420279001	Renal disorder associated with type II diabetes mellitus	Diabetes	SNOMED
420756003	Cataract due to diabetes mellitus type 2	Diabetes	SNOMED
420789003	Type I diabetes mellitus with retinopathy	Diabetes	SNOMED
422228004	Type I diabetes mellitus with multiple complications	Diabetes	SNOMED
420486006	Type I diabetes mellitus with exudative maculopathy	Diabetes	SNOMED
420486006	Exudative maculopathy with type 1 diabetes mellitus	Diabetes	SNOMED
739681000	Type 1 diabetes mellitus with ophthalmic complications	Diabetes	SNOMED
314903002	Type II diabetes mellitus with arthropathy	Diabetes	SNOMED
713705003	Type 1 diabetes mellitus with polyneuropathy	Diabetes	SNOMED
420279001	Diabetes type 2 with nephropathy	Diabetes	SNOMED
44054006	Type 2 diabetes mellitus	Diabetes	SNOMED
444073006	Type I diabetes mellitus poorly controlled	Diabetes	SNOMED
420514000	Persistent proteinuria associated with type 1 diabetes mellitus	Diabetes	SNOMED
421920002	Cataract due to diabetes mellitus type 1	Diabetes	SNOMED
421326000	Neurological disorder with diabetes type 2	Diabetes	SNOMED
421075007	Ketoacidotic coma in type 1 diabetes mellitus	Diabetes	SNOMED
713702000	Gastroparesis with type 1 diabetes mellitus	Diabetes	SNOMED
190368000	Type I diabetes mellitus with ulcer	Diabetes	SNOMED
422034002	Type II diabetes mellitus with retinopathy	Diabetes	SNOMED
73211009	Insulin dependent diabetes mellitus	Diabetes	SNOMED
421847006	Ketoacidotic coma in type 2 diabetes mellitus	Diabetes	SNOMED
190389009	Type II diabetes mellitus with ulcer	Diabetes	SNOMED
290002008	Unstable type 1 diabetes mellitus	Diabetes	SNOMED
422099009	Disorder of eye with type 2 diabetes mellitus	Diabetes	SNOMED
420715001	Persistent microalbuminuria associated with type 2 diabetes mellitus	Diabetes	SNOMED
421326000	Neurologic disorder associated with type 2 diabetes mellitus	Diabetes	SNOMED
314902007	Type II diabetes mellitus with peripheral angiopathy	Diabetes	SNOMED
420825003	Type 1 diabetes mellitus with gangrene	Diabetes	SNOMED
713706002	Polyneuropathy due to type 2 diabetes mellitus	Diabetes	SNOMED
421893009	Type 1 diabetes mellitus with renal complications	Diabetes	SNOMED
314893005	Type 1 diabetes mellitus with arthropathy	Diabetes	SNOMED
422034002	Retinopathy with type 2 diabetes mellitus	Diabetes	SNOMED
314904008	Type 2 diabetes mellitus with neuropathic arthropathy	Diabetes	SNOMED
421779007	Exudative maculopathy associated with type 2 diabetes mellitus	Diabetes	SNOMED
713706002	Type II diabetes mellitus with polyneuropathy	Diabetes	SNOMED
420789003	Retinopathy with type 1 diabetes mellitus	Diabetes	SNOMED
190372001	Type 1 diabetes mellitus maturity onset	Diabetes	SNOMED
190368000	Type 1 diabetes mellitus with ulcer	Diabetes	SNOMED
314893005	Type I diabetes mellitus with arthropathy	Diabetes	SNOMED
195959009	Zonal bullous emphysema	COPD	SNOMED
195957006	Chronic bullous emphysema	COPD	SNOMED
195949008	Chronic wheezy bronchitis	COPD	SNOMED
87433001	Other emphysema NOS	COPD	SNOMED
74417001	Mucopurulent chronic bronchitis NOS	COPD	SNOMED
45145000	MacLeod's unilateral emphysema	COPD	SNOMED
87433001	[X]Other emphysema	COPD	SNOMED
185086009	Emphysematous bronchitis	COPD	SNOMED
293991000000106	Very severe chronic obstructive pulmonary disease	COPD	SNOMED
87433001	Pulmonary emphysema	COPD	SNOMED
63480004	Chronic bronchitis NOS	COPD	SNOMED
196001008	Chronic obstructive pulmonary disease with acute lower respiratory infection	COPD	SNOMED
52571006	Chronic tracheobronchitis	COPD	SNOMED
77690003	Acute interstitial emphysema	COPD	SNOMED
74417001	Mucopurulent chronic bronchitis	COPD	SNOMED
266356006	Atrophic (senile) emphysema	COPD	SNOMED
195949008	Chronic asthmatic bronchitis	COPD	SNOMED
185086009	Obstructive chronic bronchitis NOS	COPD	SNOMED
266355005	Bullous emphysema with collapse	COPD	SNOMED
13645005	Chronic obstructive pulmonary disease	COPD	SNOMED
196026004	Chronic emphysema due to chemical fumes	COPD	SNOMED
195951007	Acute exacerbation of chronic obstructive airways disease	COPD	SNOMED
135836000	End stage chronic obstructive airways disease	COPD	SNOMED
866901000000103	Eosinophilic bronchitis	COPD	SNOMED
13645005	Chronic obstructive pulmonary disease NOS	COPD	SNOMED
195958001	Segmental bullous emphysema	COPD	SNOMED
84409004	Purulent chronic bronchitis	COPD	SNOMED
195951007	Chron obstruct pulmonary dis wth acute exacerbation	COPD	SNOMED
13645005	Other specified chronic obstructive airways disease	COPD	SNOMED
87433001	Emphysema NOS	COPD	SNOMED
61937009	Simple chronic bronchitis NOS	COPD	SNOMED
13645005	Chronic obstructive airway disease	COPD	SNOMED
196027008	Obliterative bronchiolitis due to chemical fumes	COPD	SNOMED
13645005	[X]Other specified chronic obstructive pulmonary disease	COPD	SNOMED
40100001	Bronchiolitis obliterans	COPD	SNOMED
313299006	Severe chronic obstructive pulmonary disease	COPD	SNOMED
195963002	Acute vesicular emphysema	COPD	SNOMED
68328006	Centrilobular emphysema	COPD	SNOMED
63480004	Other chronic bronchitis	COPD	SNOMED
84409004	Fetid chronic bronchitis	COPD	SNOMED
270473001	H/O: chr.obstr. airway disease	COPD	SNOMED
63480004	Chronic bronchitis	COPD	SNOMED
63480004	Other chronic bronchitis NOS	COPD	SNOMED
313297008	Moderate chronic obstructive pulmonary disease	COPD	SNOMED
87433001	Other emphysema	COPD	SNOMED
13645005	COAD - Chronic obstructive airways disease	COPD	SNOMED
195953005	Mixed simple and mucopurulent chronic bronchitis	COPD	SNOMED
270473001	History of chronic obstructive pulmonary disease	COPD	SNOMED
16003001	Giant bullous emphysema	COPD	SNOMED
13645005	Other specified chronic obstructive pulmonary disease	COPD	SNOMED
89549007	Chronic catarrhal bronchitis	COPD	SNOMED
195957006	Chronic bullous emphysema NOS	COPD	SNOMED
61937009	Simple chronic bronchitis	COPD	SNOMED
185086009	Obstructive chronic bronchitis	COPD	SNOMED
4981000	Panlobular emphysema	COPD	SNOMED
313296004	Mild chronic obstructive pulmonary disease	COPD	SNOMED
716411000000109	Left ventricular dysfunction monitoring telephone invitation	Heart failure	SNOMED
717191000000108	Heart failure monitoring second letter	Heart failure	SNOMED
715951000000107	Exception reporting - heart failure quality indicators	Heart failure	SNOMED
202231000000106	Heart failure review completed	Heart failure	SNOMED
42343007	Congestive cardiac failure	Heart failure	SNOMED
416573008	Left ventricular dysfunction monitoring verbal invite	Heart failure	SNOMED
421704003	New York Heart Association Classification - Class II	Heart failure	SNOMED
422293003	New York Heart Association Classification - Class IV	Heart failure	SNOMED
83105008	Malignant hypertensive heart disease with congestive cardiac failure	Heart failure	SNOMED
717181000000106	Excepted from LVD quality indicators - patient unsuitable	Heart failure	SNOMED
390885007	Heart failure annual review	Heart failure	SNOMED
247361000000100	Heart failure 6 month review	Heart failure	SNOMED
716621000000101	Heart failure monitoring third letter	Heart failure	SNOMED
717501000000108	Heart failure monitoring verbal invitation	Heart failure	SNOMED
789621000000105	Preferred place of care for next exacerbation of heart failure	Heart failure	SNOMED
71892000	Cardiac asthma	Heart failure	SNOMED
309634009	H/O: Heart failure in last year	Heart failure	SNOMED
762994006	New York Heart Association Classification class	Heart failure	SNOMED
128404006	Right heart failure	Heart failure	SNOMED
416683003	Emergency hospital admission for heart failure	Heart failure	SNOMED
134401001	Left ventricular systolic dysfunction	Heart failure	SNOMED
395704004	Left ventricular diastolic dysfunction	Heart failure	SNOMED
851521000000102	Heart failure clinical pathway	Heart failure	SNOMED
399020009	Congestive cardiomyopathy	Heart failure	SNOMED
275514001	Impaired left ventricular function	Heart failure	SNOMED
194779001	Hypertensive heart and renal disease with (congestive) heart failure	Heart failure	SNOMED
195112003	Compensated cardiac failure	Heart failure	SNOMED
713781000000103	Left ventricular dysfunction monitoring administration	Heart failure	SNOMED
367363000	Right ventricular failure	Heart failure	SNOMED
49584005	Acute cor pulmonale	Heart failure	SNOMED
161505003	H/O: heart failure	Heart failure	SNOMED
704095000	Referral to heart failure exercise programme	Heart failure	SNOMED
872361000000105	Discussion about heart failure care plan	Heart failure	SNOMED
717531000000102	Heart failure monitoring telephone invitation	Heart failure	SNOMED
717491000000102	Excepted from heart failure quality indicators - informed dissent	Heart failure	SNOMED
716551000000107	Exception reporting - LVD quality indicators	Heart failure	SNOMED
717481000000104	Excepted from heart failure quality indicators - patient unsuitable	Heart failure	SNOMED
84114007	Heart failure	Heart failure	SNOMED
85232009	Left ventricular failure	Heart failure	SNOMED
414589008	Left ventricular dysfunction monitoring third letter	Heart failure	SNOMED
414586001	Left ventricular dysfunction monitoring first letter	Heart failure	SNOMED
200171000000102	Referred by heart failure nurse specialist	Heart failure	SNOMED
195111005	Decompensated cardiac failure	Heart failure	SNOMED
308118002	Cardiac failure therapy	Heart failure	SNOMED
87837008	Chronic pulmonary heart disease NOS	Heart failure	SNOMED
713791000000101	Heart failure monitoring administration	Heart failure	SNOMED
812001000000102	Heart failure self-management plan agreed	Heart failure	SNOMED
79955004	Chronic cor pulmonale	Heart failure	SNOMED
203791000000106	Referred to heart failure education group	Heart failure	SNOMED
84114007	Cardiac failure NOS	Heart failure	SNOMED
84114007	Cardiac failure	Heart failure	SNOMED
233871002	Congestive obstructive cardiomyopathy	Heart failure	SNOMED
426611007	Congestive heart failure due to valvular disease	Heart failure	SNOMED
414588000	Left ventricular dysfunction monitoring second letter	Heart failure	SNOMED
56675007	Acute heart failure	Heart failure	SNOMED
395105005	Heart failure confirmed	Heart failure	SNOMED
195114002	Acute left ventricular failure	Heart failure	SNOMED
194767001	Benign hypertensive heart disease with congestive cardiac failure	Heart failure	SNOMED
716971000000109	Heart failure monitoring first letter	Heart failure	SNOMED
64715009	Hypertensive heart disease NOS with CCF	Heart failure	SNOMED
417359009	Seen by community heart failure nurse	Heart failure	SNOMED
420300004	New York Heart Association Classification - Class I	Heart failure	SNOMED
717281000000100	Excepted from LVD quality indicators - informed dissent	Heart failure	SNOMED
84114007	Heart failure NOS	Heart failure	SNOMED
43736008	Rheumatic left ventricular failure	Heart failure	SNOMED
420913000	New York Heart Association Classification - Class III	Heart failure	SNOMED
390884006	Heart failure follow-up	Heart failure	SNOMED
134378009	Congestive heart failure monitoring	Heart failure	SNOMED
781051000000108	Has heart failure management plan	Heart failure	SNOMED
42343007	Congestive heart failure	Heart failure	SNOMED
10633002	Acute congestive heart failure	Heart failure	SNOMED
423475008	Heart failure education	Heart failure	SNOMED
88805009	Chronic congestive heart failure	Heart failure	SNOMED
194781004	Hypertensive heart and renal disease with both (congestive) heart failure and renal failure	Heart failure	SNOMED
813991000000101	Education about deteriorating heart failure	Heart failure	SNOMED
92506005	Biventricular congestive heart failure	Heart failure	SNOMED
60621009	Body mass index	>=30 obese	SNOMED
846931000000101	Baseline body mass index	>=30 obese	SNOMED
301331008	Finding of body mass index	>=30 obese	SNOMED
427090001	Body mass index less than 16.5	Not obese	SNOMED
310252000	Body mass index less than 20	Not obese	SNOMED
162769006	On examination - underweight	Not obese	SNOMED
248342006	Underweight	Not obese	SNOMED
412768003	Body mass index 20-24 - normal	Not obese	SNOMED
35425004	Normal body mass index	Not obese	SNOMED
722595002	Overweight in adulthood with body mass index of 25 or more but less than 30	Not obese	SNOMED
275947003	On examination - overweight	Not obese	SNOMED
162863004	Body mass index 25-29 - overweight	Not obese	SNOMED
238131007	Overweight	Not obese	SNOMED
162864005	Body mass index 30+ - obesity	Obese	SNOMED
238136002	Morbid obesity	Obese	SNOMED
248311001	Central obesity	Obese	SNOMED
414915002	Obese	Obese	SNOMED
414916001	Obesity	Obese	SNOMED
408512008	Body mass index 40+ - severely obese	Obese	SNOMED
162690006	On examination - obese	Obese	SNOMED
443371000124107	Obese class I	Obese	SNOMED
914721000000105	Obese class I	Obese	SNOMED
914731000000107	Obese class II	Obese	SNOMED
443381000124105	Obese class II	Obese	SNOMED
819948005	Obese class III	Obese	SNOMED
221000119102	Never smoked any substance	Never smoked	SNOMED
266919005	Never smoked tobacco	Never smoked	SNOMED
1092111000000104	Ex-light smoker	Former smoker	SNOMED
360900008	Aggressive ex-smoker	Former smoker	SNOMED
360890004	Intolerant ex-smoker	Former smoker	SNOMED
1092031000000108	Ex-smoker amount unknown	Former smoker	SNOMED
1092091000000109	Ex-moderate smoker	Former smoker	SNOMED
1092131000000107	Ex-trivial smoker	Former smoker	SNOMED
228486009	Time since stopped smoking	Former smoker	SNOMED
1092041000000104	Ex-very heavy smoker	Former smoker	SNOMED
48031000119106	Ex-smoker for more than 1 year	Former smoker	SNOMED
735112005	Date ceased using moist tobacco	Former smoker	SNOMED
735128000	Ex-smoker for less than 1 year	Former smoker	SNOMED
53896009	Tolerant ex-smoker	Former smoker	SNOMED
1092071000000105	Ex-heavy smoker	Former smoker	SNOMED
492191000000103	Ex-roll up cigarette smoker	Former smoker	SNOMED
266921000	Ex-trivial smoker	Former smoker	SNOMED
266922007	Ex-light smoker	Former smoker	SNOMED
266923002	Ex-moderate smoker	Former smoker	SNOMED
266924008	Ex-heavy smoker	Former smoker	SNOMED
266925009	Ex-very heavy smoker	Former smoker	SNOMED
8517006	Ex-smoker amount unknown	Former smoker	SNOMED
160617001	Stopped smoking	Former smoker	SNOMED
160625004	Date ceased smoking	Former smoker	SNOMED
8517006	Ex-smoker	Former smoker	SNOMED
281018007	Ex-cigarette smoker	Former smoker	SNOMED
266928006	Ex-cigarette smoker amount unknown	Former smoker	SNOMED
160621008	Ex-cigar smoker	Former smoker	SNOMED
160620009	Ex-pipe smoker	Former smoker	SNOMED
230062009	Moderate cigarette smoker	Current smoker	SNOMED
230065006	Chain smoker	Current smoker	SNOMED
230063004	Heavy cigarette smoker	Current smoker	SNOMED
230060001	Light cigarette smoker	Current smoker	SNOMED
230059006	Occasional cigarette smoker	Current smoker	SNOMED
225934006	Smokes in bed	Current smoker	SNOMED
203191000000107	Wants to stop smoking	Current smoker	SNOMED
230064005	Very heavy cigarette smoker	Current smoker	SNOMED
449869002	Smokes tobacco daily	Current smoker	SNOMED
56771006	Heavy smoker	Current smoker	SNOMED
56578002	Moderate smoker	Current smoker	SNOMED
266918002	Tobacco consumption	Current smoker	SNOMED
65568007	Cigarette smoker	Current smoker	SNOMED
77176002	Smoker	Current smoker	SNOMED
82302008	Pipe smoker	Current smoker	SNOMED
308438006	Smoking restarted	Current smoker	SNOMED
394871007	Thinking about stopping smoking	Current smoker	SNOMED
394872000	Ready to stop smoking	Current smoker	SNOMED
394873005	Not interested in stopping smoking	Current smoker	SNOMED
446172000	Failed attempt to stop smoking	Current smoker	SNOMED
401159003	Reason for restarting smoking	Current smoker	SNOMED
401201003	Cigarette pack-years	Current smoker	SNOMED
134406006	Smoking reduced	Current smoker	SNOMED
836001000000109	Waterpipe tobacco consumption	Current smoker	SNOMED
413173009	Minutes from waking to first tobacco consumption	Current smoker	SNOMED
160616005	Trying to give up smoking	Current smoker	SNOMED
160619003	Rolls own cigarettes	Current smoker	SNOMED
266918002	Tobacco consumption NOS	Current smoker	SNOMED
266929003	Smoking started	Current smoker	SNOMED
308438006	Smoking restarted	Current smoker	SNOMED
8517006	Personal history of tobacco abuse	Current smoker	SNOMED
230056004	Cigarette consumption	Current smoker	SNOMED
230057008	Cigar consumption	Current smoker	SNOMED
230058003	Pipe tobacco consumption	Current smoker	SNOMED
771376002	Current smoker	Current smoker	SNOMED
266918002	Amount and type of tobacco smoked	Current smoker	SNOMED
266920004	Occasional smoker	Current smoker	SNOMED
160606002	Very heavy smoker	Current smoker	SNOMED
160604004	Moderate smoker	Current smoker	SNOMED
160603005	Light smoker	Current smoker	SNOMED
428041000124106	Current some day smoker	Current smoker	SNOMED
160605003	Heavy smoker	Current smoker	SNOMED
266920004	Trivial smoker	Current smoker	SNOMED
59978006	Cigar smoker	Current smoker	SNOMED
265763003	Compensation for renal failure	End-stage renal disease	SNOMED
843691000000100	Urological complication of renal transplant	End-stage renal disease	SNOMED
866001000000102	Thrombosis of dialysis arteriovenous fistula	End-stage renal disease	SNOMED
711411006	Allotransplantation of kidney from beating heart cadaver	End-stage renal disease	SNOMED
168140004	Peritoneal dialysis sample	End-stage renal disease	SNOMED
699235009	Continuous ambulatory peritoneal dialysis associated peritonitis	End-stage renal disease	SNOMED
238318009	Continuous ambulatory peritoneal dialysis	End-stage renal disease	SNOMED
265764009	Dialysis for renal failure	End-stage renal disease	SNOMED
854161000000102	Anaphylactoid reaction due to haemodialysis	End-stage renal disease	SNOMED
180273006	Removal of ambulatory peritoneal dialysis catheter	End-stage renal disease	SNOMED
216878005	Accidental cut	End-stage renal disease	SNOMED
302497006	Haemodialysis	End-stage renal disease	SNOMED
844661000000109	Vascular complication of renal transplant	End-stage renal disease	SNOMED
17778006	Mechanical complication of dialysis catheter	End-stage renal disease	SNOMED
426351000000102	[V]Other specified aftercare involving intermittent dialysis	End-stage renal disease	SNOMED
175902000	Transplantation of kidney from cadaver	End-stage renal disease	SNOMED
276883000	Peritoneal dialysis-associated peritonitis	End-stage renal disease	SNOMED
46177005	End stage renal disease	End-stage renal disease	SNOMED
180272001	Placement ambulatory dialysis apparatus - compens renal fail	End-stage renal disease	SNOMED
846801000000104	Aneurysm of anastomotic site of dialysis arteriovenous fistula	End-stage renal disease	SNOMED
236577001	Acute rejection of renal transplant - grade III	End-stage renal disease	SNOMED
236582008	Acute-on-chronic rejection of renal transplant	End-stage renal disease	SNOMED
161693006	H/O: renal dialysis	End-stage renal disease	SNOMED
428648006	Automated peritoneal dialysis	End-stage renal disease	SNOMED
324541000000105	CKD stage 5 without proteinuria	End-stage renal disease	SNOMED
108241001	Dialysis procedure	End-stage renal disease	SNOMED
161665007	H/O: kidney recipient	End-stage renal disease	SNOMED
116223007	Kidney dialysis with complication	End-stage renal disease	SNOMED
175901007	Live donor renal transplant	End-stage renal disease	SNOMED
991521000000102	Dialysis fluid glucose level	End-stage renal disease	SNOMED
71192002	Peritoneal dialysis	End-stage renal disease	SNOMED
398471000000102	[V]Aftercare involving intermittent dialysis	End-stage renal disease	SNOMED
70536003	Transplantation of kidney NOS	End-stage renal disease	SNOMED
853631000000103	Stenosis of dialysis vascular access	End-stage renal disease	SNOMED
846731000000104	Aneurysm of dialysis arteriovenous fistula	End-stage renal disease	SNOMED
216933008	Failure of sterile precautions during kidney dialysis	End-stage renal disease	SNOMED
182753006	Intestinal dialysis	End-stage renal disease	SNOMED
433146000	Chronic kidney disease stage 5	End-stage renal disease	SNOMED
324501000000107	Chronic kidney disease stage 5 with proteinuria	End-stage renal disease	SNOMED
175902000	Cadaveric renal transplant	End-stage renal disease	SNOMED
711446003	OS interventions associated with transplantation of kidney	End-stage renal disease	SNOMED
46177005	End stage renal failure	End-stage renal disease	SNOMED
238317004	Flushing of peritoneal dialysis catheter	End-stage renal disease	SNOMED
180272001	Insertion of chronic ambulatory peritoneal dialysis catheter	End-stage renal disease	SNOMED
711446003	Interventions associated with transplantation of kidney	End-stage renal disease	SNOMED
449288005	Infection of haemodialysis arteriovenous fistula	End-stage renal disease	SNOMED
428645009	Examination of recipient after kidney transplant	End-stage renal disease	SNOMED
180272001	Placement ambulatory apparatus compensation renal failure	End-stage renal disease	SNOMED
265764009	Renal dialysis	End-stage renal disease	SNOMED
71192002	Peritoneal dialysis NEC	End-stage renal disease	SNOMED
88797001	Renal transplant with complication	End-stage renal disease	SNOMED
867011000000102	Haemorrhage of dialysis arteriovenous fistula	End-stage renal disease	SNOMED
161665007	History of renal transplant	End-stage renal disease	SNOMED
236574008	Acute rejection of renal transplant	End-stage renal disease	SNOMED
213150003	Kidney transplant failure and rejection	End-stage renal disease	SNOMED
236575009	Acute rejection of renal transplant - grade I	End-stage renal disease	SNOMED
324541000000105	Chronic kidney disease stage 5 without proteinuria	End-stage renal disease	SNOMED
430332005	Infection of dialysis arteriovenous graft	End-stage renal disease	SNOMED
865841000000102	Stenosis of dialysis arteriovenous graft	End-stage renal disease	SNOMED
865781000000101	Infection of dialysis vascular access	End-stage renal disease	SNOMED
180277007	Insertion of temporary peritoneal dialysis catheter	End-stage renal disease	SNOMED
991511000000108	Dialysis fluid urea level	End-stage renal disease	SNOMED
423062001	Stenosis of arteriovenous dialysis fistula	End-stage renal disease	SNOMED
866041000000104	Occlusion of dialysis arteriovenous graft	End-stage renal disease	SNOMED
853651000000105	Thrombosis of dialysis vascular access	End-stage renal disease	SNOMED
410511000000103	[V]Aftercare involving extracorporeal dialysis	End-stage renal disease	SNOMED
426361000000104	[V]Unspecified aftercare involving intermittent dialysis	End-stage renal disease	SNOMED
70536003	Other specified transplantation of kidney	End-stage renal disease	SNOMED
865801000000100	Haemorrhage of dialysis vascular access	End-stage renal disease	SNOMED
88797001	Kidney transplant with complication	End-stage renal disease	SNOMED
711413009	Allotransplantation of kidney from non-beating heart cadaver	End-stage renal disease	SNOMED
236570004	Renal transplant rejection	End-stage renal disease	SNOMED
236573002	Very mild acute rejection of renal transplant	End-stage renal disease	SNOMED
284348003	Excision of rejected transplanted kidney	End-stage renal disease	SNOMED
90688005	Chronic renal failure	End-stage renal disease	SNOMED
70536003	Transplantation of kidney	End-stage renal disease	SNOMED
197747000	[X]Renal tubulo-interstitial disorders/transplant rejection	End-stage renal disease	SNOMED
847881000000107	Stenosis of vein of transplanted kidney	End-stage renal disease	SNOMED
426351000000102	[V]Aftercare involving peritoneal dialysis	End-stage renal disease	SNOMED
236576005	Acute rejection of renal transplant - grade II	End-stage renal disease	SNOMED
175901007	Allotransplantation of kidney from live donor	End-stage renal disease	SNOMED
711446003	Interventions associated with transplantation of kidney NOS	End-stage renal disease	SNOMED
865761000000105	Occlusion of dialysis vascular access	End-stage renal disease	SNOMED
302497006	Thomas intravascular shunt for dialysis	End-stage renal disease	SNOMED
846461000000102	Ruptured aneurysm of dialysis vascular access	End-stage renal disease	SNOMED
236539007	Haemodialysis first use syndrome	End-stage renal disease	SNOMED
277010001	Unexplained episode of renal transplant dysfunction	End-stage renal disease	SNOMED
236578006	Chronic rejection of renal transplant	End-stage renal disease	SNOMED
846671000000106	Aneurysm of superficialised artery of dialysis arteriovenous fistula	End-stage renal disease	SNOMED
866061000000103	Occlusion of dialysis arteriovenous fistula	End-stage renal disease	SNOMED
197747000	Renal tubulo-interstitial disorders in transplant rejection	End-stage renal disease	SNOMED
161693006	H/O: kidney dialysis	End-stage renal disease	SNOMED
846761000000109	Aneurysm of needle site of dialysis arteriovenous fistula	End-stage renal disease	SNOMED
175902000	Allotransplantation of kidney from cadaver	End-stage renal disease	SNOMED
251859005	Dialysis finding	End-stage renal disease	SNOMED
116223007	Renal dialysis with complication	End-stage renal disease	SNOMED
33461007	Complication of peritoneal dialysis	End-stage renal disease	SNOMED
867051000000103	Rupture of dialysis arteriovenous graft	End-stage renal disease	SNOMED
410511000000103	[V]Aftercare involving renal dialysis NOS	End-stage renal disease	SNOMED
175948009	Exploration of renal transplant	End-stage renal disease	SNOMED
175902000	Allotransplantation of kidney from cadaver NEC	End-stage renal disease	SNOMED
46177005	End-stage renal disease	End-stage renal disease	SNOMED

## Sheet: Table 1F
code	vaccine_type	code_system
41823411000001109	mRNA-1273	SNOMED
41823011000001100	mRNA-1273	SNOMED
40658411000001104	mRNA-1273	SNOMED
42023311000001102	mRNA-1273	SNOMED
41822711000001104	mRNA-1273	SNOMED
41822811000001103	mRNA-1273	SNOMED
41823211000001105	mRNA-1273	SNOMED
41823111000001100	mRNA-1273	SNOMED
40658111000001109	mRNA-1273	SNOMED
40657911000001106	mRNA-1273	SNOMED
42023411000001109	mRNA-1273	SNOMED
40801911000001102	mRNA-1273	SNOMED
40520611000001105	mRNA-1273	SNOMED
41823311000001102	mRNA-1273	SNOMED
41822911000001108	mRNA-1273	SNOMED
40804011000001103	mRNA-1273	SNOMED
41343811000001106	mRNA-1273	SNOMED
40658211000001103	mRNA-1273	SNOMED
40803811000001106	mRNA-1273	SNOMED
40520311000001100	mRNA-1273	SNOMED
40520411000001100	mRNA-1273	SNOMED
42023411000001109	mRNA-1273	SNOMED
41343911000001101	mRNA-1273	SNOMED
39326911000001101	mRNA-1273	SNOMED
40520511000001106	mRNA-1273	SNOMED
40804011000001103	mRNA-1273	SNOMED
42023511000001108	mRNA-1273	SNOMED
40520311000001100	mRNA-1273	SNOMED
40804411000001107	mRNA-1273	SNOMED
39375411000001104	mRNA-1273	SNOMED
40804311000001100	mRNA-1273	SNOMED
42023511000001108	mRNA-1273	SNOMED
41344011000001103	mRNA-1273	SNOMED
39375411000001104	mRNA-1273	SNOMED
40804311000001100	mRNA-1273	SNOMED
39327011000001102	mRNA-1273	SNOMED
39327011000001102	mRNA-1273	SNOMED
0556911000001102	BNT-162b2	SNOMED
39115611000001103	BNT-162b2	SNOMED
42020711000001107	BNT-162b2	SNOMED
42659911000001106	BNT-162b2	SNOMED
40557011000001103	BNT-162b2	SNOMED
40556911000001102	BNT-162b2	SNOMED
42020811000001104	BNT-162b2	SNOMED
39115711000001107	BNT-162b2	SNOMED
40851611000001102	BNT-162b2	SNOMED
42098011000001100	BNT-162b2	SNOMED
40384611000001108	BNT-162b2	SNOMED
41239511000001102	BNT-162b2	SNOMED
42022911000001108	BNT-162b2	SNOMED
40557111000001102	BNT-162b2	SNOMED
40851711000001106	BNT-162b2	SNOMED
42098111000001104	BNT-162b2	SNOMED
41178911000001101	BNT-162b2	SNOMED
40384711000001104	BNT-162b2	SNOMED
41239911000001109	BNT-162b2	SNOMED
39214511000001101	BNT-162b2	SNOMED
40557111000001102	BNT-162b2	SNOMED
41179011000001105	BNT-162b2	SNOMED
42660011000001108	BNT-162b2	SNOMED
42098911000001101	BNT-162b2	SNOMED
40851811000001103	BNT-162b2	SNOMED
42098211000001105	BNT-162b2	SNOMED
41240011000001103	BNT-162b2	SNOMED
40384811000001107	BNT-162b2	SNOMED
42099011000001105	BNT-162b2	SNOMED
41179111000001106	BNT-162b2	SNOMED
41179111000001106	BNT-162b2	SNOMED
42099111000001106	Comirnaty	SNOMED
0366411000001100	ChAdOx1	SNOMED
40362311000001108	ChAdOx1	SNOMED
40366311000001107	ChAdOx1	SNOMED
40366411000001100	ChAdOx1	SNOMED
40411511000001102	ChAdOx1	SNOMED
40347711000001101	ChAdOx1	SNOMED
40347611000001105	ChAdOx1	SNOMED
40347811000001109	ChAdOx1	SNOMED
40347911000001104	ChAdOx1	SNOMED
40362511000001102	ChAdOx1	SNOMED
40402311000001102	ChAdOx1	SNOMED
40402411000001109	ChAdOx1	SNOMED
39116211000001106	ChAdOx1	SNOMED
40362611000001103	ChAdOx1	SNOMED
40348011000001102	ChAdOx1	SNOMED
40402911000001101	ChAdOx1	SNOMED
39114711000001108	ChAdOx1	SNOMED
39114811000001100	ChAdOx1	SNOMED
39301011000001100	ChAdOx1	SNOMED
39301111000001104	ChAdOx1	SNOMED
40348211000001107	ChAdOx1	SNOMED
40348311000001104	ChAdOx1	SNOMED
40348511000001105	ChAdOx1	SNOMED
40348611000001109	ChAdOx1	SNOMED
39114911000001105	ChAdOx1	SNOMED
39115011000001105	ChAdOx1	SNOMED
39115111000001106	ChAdOx1	SNOMED
39301211000001105	ChAdOx1	SNOMED
39301311000001102	ChAdOx1	SNOMED
